# Supplementary material for: Targeting SWI/SNF ATPases in H3.3K27M diffuse intrinsic pontine gliomas
Source: Proc Natl Acad Sci U S A. 2023 Apr 24;120(18):e2221175120. doi: 10.1073/pnas.2221175120 (PMC10161095; doi:10.1073/pnas.2221175120)
Supplement: Supplementary file 2 — Dataset S01 (XLSX) [file pnas.2221175120.sd01.xlsx]

## Sheet: Dataset S1_ATAC-seq
Gene	Log2FC AU15330/DMSO	adj.P.Val AU15330-DMSO
PRKG1	5.94	1.81843e-25
WDPCP	5.87	1.6102e-11
PCDH15	5.78	1.1491e-13
PTPRD	5.58	2.50397e-21
LOC100507461	5.39	2.01078e-11
JRKL	5.3	6.03507e-27
HECW1	5.28	1.10389e-20
CADM2	5.27	1.74479e-116
PRKG1	5.26	1.57615e-22
LOC105369942	5.26	1.63221e-16
LOC100505498	5.26	1.45809e-22
LOC105372733	5.17	2.67299e-73
RSPO2	5.08	3.73708e-08
EYS	5.07	8.30709e-10
LINC01301	5	6.88246e-18
FOXP2	4.97	1.48889e-12
GABRA2	4.94	1.94777e-12
CSMD1	4.94	1.37444e-20
LINC00393	4.9	3.6428e-12
LOC105373153	4.86	2.5399e-10
LINC01446	4.85	9.48306e-09
EYA1	4.78	1.0738e-51
LINC01362	4.77	6.81191e-10
PTPRD	4.76	3.08349e-11
ADAMTSL1	4.73	1.28375e-42
PCDH15	4.71	5.57143e-25
LOC105377027	4.71	3.36936e-08
PTPRD	4.69	5.40044e-15
CHIC2	4.65	1.63434e-101
LOC100507461	4.55	2.24446e-35
LOC105377180	4.54	4.21822e-32
CLVS1	4.54	5.47136e-15
LOC105371002	4.51	1.30724e-08
LOC100128317	4.51	1.32742e-08
ADRA1A	4.51	5.58995e-16
ADGRL4	4.5	9.66095e-10
JMJD1C	4.5	2.1265e-31
ADGRL2	4.49	3.09653e-31
CSMD1	4.49	2.58599e-14
OLIG2	4.46	0
NBEA	4.44	1.30836e-25
RIMS1	4.42	1.00366e-21
GALNTL6	4.41	1.39999e-11
DGKB	4.41	2.3039e-39
LOC105370347	4.4	3.29493e-10
LINC01170	4.4	5.2059e-28
LOC646241	4.39	8.4524e-15
LOC389895	4.38	1.18225e-53
METAP1D	4.37	3.48867e-21
LINGO2	4.37	6.55539e-23
FLJ46066	4.34	5.31842e-34
LOC105377862	4.31	2.23092e-07
LOC105372534	4.3	8.30712e-11
ROBO2	4.26	2.06058e-08
CADM2	4.26	1.96335e-08
SCG2	4.23	2.09996e-15
GRID2	4.23	9.88635e-21
LOC105375147	4.23	2.71737e-68
SOX4	4.22	3.70371e-20
BRINP3	4.21	3.91545e-18
LOC105372734	4.21	5.25954e-12
POU6F2	4.21	7.0152e-41
LINC01322	4.2	4.84079e-12
IGFBP3	4.2	1.06706e-22
CCDC171	4.2	2.49586e-32
FOXP2	4.19	5.2853e-12
PTPRD	4.19	4.15024e-10
CTNNA3	4.18	3.57414e-07
BRINP3	4.16	8.59019e-09
C4orf22	4.16	1.362e-16
LOC105377418	4.16	7.05661e-12
LOC105377180	4.15	6.5412e-08
44621	4.14	9.65678e-11
CASC6	4.13	5.27221e-06
PDGFD	4.12	4.86115e-15
LOC102724340	4.12	3.83047e-13
LOC105377188	4.12	9.07381e-17
LRGUK	4.12	3.27534e-10
LOC105374692	4.1	1.0796e-06
LOC105375147	4.09	6.90082e-14
BRINP2	4.08	8.93352e-07
ZSWIM2	4.07	2.02349e-15
NAALADL2	4.07	2.10493e-33
LINC01301	4.07	1.28597e-69
GALNTL6	4.05	4.19591e-10
FOXP2	4.04	4.75881e-09
LINC01446	4.02	5.34373e-09
SOX2-OT	4.01	9.61103e-11
CSMD3	3.97	7.8844e-09
HAT1	3.96	2.17878e-14
NAALADL2	3.95	4.26913e-22
LOC105375628	3.95	1.92202e-83
44621	3.93	2.82857e-16
LOC105375974	3.92	1.30492e-24
LOC105369159	3.91	1.49643e-32
FAM69A	3.9	5.35842e-13
LOC105377443	3.9	1.00174e-42
CSMD1	3.9	1.64896e-12
LOC101927797	3.89	1.17848e-06
GRID2	3.85	2.53133e-09
FOXP2	3.84	7.88184e-09
OLA1	3.83	3.51208e-38
TECRL	3.83	1.80605e-09
DGKB	3.82	3.66251e-58
LOC101929507	3.81	4.90113e-05
FOCAD	3.8	9.34755e-30
LOC101927797	3.79	3.3068e-08
LOC105374974	3.79	1.13776e-22
LOC105379109	3.78	4.10167e-21
NRG1	3.75	3.4843e-06
PDGFD	3.73	3.05421e-19
ZSWIM2	3.71	2.20421e-15
LOC105379072	3.7	3.11191e-09
TRIB2	3.68	1.45585e-31
FSTL5	3.68	3.19446e-09
LINC01340	3.66	1.4536e-09
LOC105375158	3.66	2.6907e-18
DISC1FP1	3.65	2.59521e-14
GRIA4	3.65	2.57768e-08
LINC00461	3.65	1.46652e-42
PACRG	3.64	5.00541e-53
LOC105375158	3.64	5.20203e-21
SMOC1	3.63	1.41842e-65
DNAH5	3.63	3.82004e-05
SLC17A6	3.62	3.23013e-08
LOC101929312	3.62	4.88219e-29
PLCXD2	3.62	4.06134e-05
ASB4	3.62	8.11648e-57
PHLDA1	3.61	6.4032e-37
NAALADL2	3.6	1.64243e-19
ADGRL2	3.59	2.00575e-26
RBM33	3.59	3.14487e-06
CLCN5	3.59	4.39803e-27
LINGO2	3.58	6.77695e-11
SPATA5	3.57	3.53033e-07
FYB	3.57	3.95317e-06
CSMD3	3.57	2.31502e-11
TMEM260	3.55	3.02372e-08
NLGN1	3.54	4.66231e-12
LOC105378776	3.53	4.91843e-14
LOC105379082	3.52	1.89874e-42
FAF1	3.51	1.45283e-46
LINC00347	3.51	3.04492e-10
PTPRD	3.5	3.67463e-09
KCNC2	3.49	8.65904e-06
ERBB4	3.48	2.08571e-07
SCG2	3.48	5.96462e-09
CNTN6	3.48	9.28646e-06
DPP6	3.48	6.30747e-08
LOC105374814	3.47	6.15952e-10
LOC105369159	3.47	2.5505e-16
USH2A	3.45	5.48658e-12
CNTN6	3.45	3.93271e-05
ADAMTS6	3.45	2.7527e-21
NEGR1	3.44	4.86488e-05
NELL2	3.44	3.48833e-07
LOC105370481	3.44	2.40955e-13
LOC105372043	3.44	1.58969e-08
LRRC4C	3.43	4.00897e-12
ARAP2	3.43	1.2457e-08
ADGRL3	3.41	1.61116e-34
RGS21	3.39	1.78636e-07
LOC101927960	3.39	7.26036e-62
SOX2-OT	3.36	2.78311e-13
LOC105378334	3.35	1.3536e-16
LOC105375158	3.35	3.63888e-24
SMOC1	3.34	0.000294066
LOC105370301	3.33	1.70953e-07
LINC00871	3.33	2.94899e-08
LOC105377180	3.33	6.2873e-09
MLIP	3.33	1.04375e-05
PTPRD	3.33	6.64459e-34
ADGRL2	3.32	1.38901e-79
ANK3	3.32	3.00322e-05
LOC101927960	3.32	1.08909e-05
SOX6	3.31	9.38342e-63
SOX6	3.31	5.34681e-12
PDGFD	3.31	1.64551e-05
LOC105370419	3.31	1.43571e-45
ZPBP	3.31	2.17096e-35
MIR137HG	3.3	5.50712e-28
MIR181A1HG	3.3	1.48222e-18
NAALADL2	3.3	8.02221e-56
LOC101927890	3.3	7.65075e-92
TCF12	3.29	0.000177507
LOC101929307	3.27	6.38986e-25
NAV3	3.26	2.26458e-06
LINC01170	3.25	6.50922e-05
LINC01492	3.25	8.52474e-15
PAK3	3.25	9.15634e-26
ERBB4	3.24	3.24059e-46
LOC105373187	3.23	6.50388e-10
LOC643542	3.22	8.1618e-08
BCHE	3.22	6.62576e-119
PCDH9	3.21	4.01568e-06
TEX9	3.21	4.66784e-06
LOC105373933	3.21	2.48698e-44
LOC101927518	3.21	6.83361e-07
ADAMTS6	3.2	2.04105e-05
MICALCL	3.19	2.45966e-06
LOC105372761	3.19	1.25143e-48
NAALADL2	3.19	4.84472e-21
LOC101928211	3.19	1.70118e-05
SPRED1	3.17	2.74107e-05
NAALADL2	3.17	9.96182e-43
FYN	3.17	4.009e-08
PTPRK	3.17	8.90747e-09
LOC100505938	3.17	4.05651e-93
ADGRE5	3.16	2.725e-16
LOC105374244	3.15	7.43129e-24
FAM172A	3.15	1.40001e-26
CDKAL1	3.15	5.19781e-12
ANKS1B	3.14	2.72538e-15
LOC105369145	3.14	7.9205e-05
LOC105372131	3.13	3.66648e-52
LOC100130207	3.13	1.75307e-06
TRPS1	3.13	1.51569e-06
CEP131	3.12	9.5112e-07
LRRTM4	3.12	2.44245e-08
PACRG	3.11	2.7021e-41
UMAD1	3.11	1.77911e-51
CLVS1	3.11	4.39446e-10
LOC105374690	3.1	7.92229e-09
LOC105377389	3.1	7.69885e-05
LOC105375626	3.1	1.22602e-75
BCAS3	3.09	2.83011e-12
LOC101927518	3.09	9.07689e-13
SOX2-OT	3.08	2.08424e-15
CTNND2	3.08	1.3867e-10
LOC105379062	3.08	1.18632e-05
PMP2	3.08	2.95584e-11
LOC105374060	3.07	4.58733e-05
SOX2-OT	3.07	1.28627e-12
LOC105375732	3.07	5.81358e-08
ST6GALNAC3	3.06	6.38277e-20
DNAJC1	3.06	5.52722e-09
LOC105375977	3.06	4.48842e-29
DPH6	3.05	1.03212e-16
GRIK2	3.05	6.18219e-09
PRKG1	3.04	7.617e-45
FIGN	3.04	1.87603e-25
LOC339685	3.04	1.63126e-05
LOC102724858	3.04	6.63799e-14
LINC01324	3.03	9.23571e-10
EYS	3.03	2.60752e-05
PCDH15	3.02	1.82664e-28
LOC729307	3.02	3.08065e-11
LOC105375254	3.02	5.01223e-07
MIPOL1	3.01	1.49544e-23
ZNF804B	3.01	2.05742e-07
OR7C1	2.99	3.65788e-06
CADM2	2.98	2.18534e-09
FSTL5	2.98	8.27303e-05
TOX	2.98	1.1738e-27
PBX3	2.98	4.35471e-10
SLC25A26	2.97	3.46195e-17
CNTNAP2	2.96	1.68879e-19
MAML2	2.95	4.11053e-27
DYM	2.95	5.64345e-16
AP3B1	2.95	7.45216e-07
LOC105373814	2.93	1.59272e-05
LOC105374690	2.92	9.84184e-11
KCNIP4	2.92	2.14434e-10
SPRED1	2.91	4.71258e-41
MAP2	2.91	2.44222e-10
UBE2E2	2.91	7.3655e-15
LOC105377282	2.91	2.99264e-10
CASC15	2.91	1.41816e-26
EYS	2.9	3.87129e-09
SOX6	2.89	6.48605e-15
DACH1	2.89	8.95551e-05
LOC102725045	2.88	0.000256391
LOC105374658	2.88	7.20278e-05
LOC101927066	2.88	3.78963e-07
LOC100507616	2.87	5.28327e-56
FCHO1	2.87	1.00003e-07
CSMD1	2.87	1.56451e-30
NAV3	2.86	5.9414e-121
SNX18	2.86	0.0003941
LOC101927421	2.86	6.865e-13
SEMA3E	2.86	9.55924e-14
RBM33	2.86	1.09347e-06
LINC01508	2.86	0.000257653
CLSTN1	2.85	4.57842e-10
LOC105372131	2.85	6.62665e-08
TCF7L1	2.85	7.2264e-18
NCAM2	2.85	2.29579e-07
DST	2.84	2.58404e-06
ZC3H12C	2.83	1.55348e-22
LOC105377350	2.83	9.88055e-14
LINC01170	2.83	5.61033e-15
LOC105376190	2.82	4.95149e-16
SFMBT1	2.81	2.57297e-11
SYNE1	2.81	6.17376e-11
PTPRZ1	2.81	8.6498e-11
ADGRL2	2.8	5.931e-15
LOC105369159	2.8	2.39068e-61
LOC105377179	2.8	3.86217e-06
ZFHX4	2.8	1.10216e-46
CNTNAP2	2.79	2.70985e-07
LRPPRC	2.78	6.21536e-05
BRINP3	2.77	3.08956e-54
NOSIP	2.77	2.41307e-06
LOC101929485	2.77	6.15928e-06
C4orf22	2.77	0.000536338
NAALADL2	2.76	5.14338e-08
SOX2-OT	2.76	4.54668e-22
SOX2-OT	2.76	3.26167e-46
SOX2-OT	2.76	1.04484e-42
ADGRL3	2.76	7.90462e-27
STX11	2.76	2.28492e-05
LOC105375468	2.76	1.0113e-07
LOC105375147	2.75	1.54315e-71
PHLDB2	2.74	1.25465e-34
LOC105375452	2.74	1.40871e-17
ARHGAP15	2.73	7.47411e-24
CFH	2.72	2.66463e-05
LOC105370051	2.72	1.22411e-33
FSTL5	2.72	9.58012e-13
ISPD	2.72	1.01252e-10
LANCL2	2.72	5.20061e-07
NLGN4X	2.72	5.53705e-21
ARHGAP15	2.71	1.20936e-26
PDGFC	2.71	3.56724e-52
TECR	2.7	6.6392e-10
SATB2	2.7	6.61138e-15
LOC105373858	2.7	4.30356e-05
CDKAL1	2.7	2.96352e-43
ME3	2.69	5.81548e-07
LOC285423	2.69	8.9885e-11
GPM6A	2.69	3.3264e-39
LOC105375147	2.69	2.30686e-35
GRID2	2.68	0.000997354
NEURL1B	2.68	0.000183043
ADAMTS20	2.67	2.76609e-07
LOC105372529	2.67	8.89686e-07
LOC284825	2.67	9.34485e-12
LOC105372892	2.66	6.55515e-07
SPRED1	2.66	6.83832e-05
TCF12	2.65	4.49863e-41
MECOM	2.64	0.000356792
LOC105374670	2.64	1.06962e-15
ADGRV1	2.64	1.24142e-13
CNTNAP2	2.64	1.13206e-05
CHD7	2.64	7.20338e-27
LOC102723529	2.63	0.000485136
LOC101929485	2.63	1.41016e-07
NAALADL2	2.63	5.46882e-19
LOC102467655	2.63	7.41559e-40
LOC105375628	2.63	1.24794e-73
CTNNA3	2.62	0.000825266
ROBO1	2.61	5.48564e-06
SOX2-OT	2.61	1.29588e-07
DYNC1I1	2.61	1.18968e-12
KDM2B	2.6	9.30722e-07
ACOX3	2.59	5.23607e-08
LINC00461	2.59	2.27909e-59
GPC4	2.59	7.87637e-10
CACNA2D1	2.58	4.98375e-07
ADAM22	2.58	7.06767e-17
SLC44A1	2.58	1.92973e-05
CASC2	2.57	1.72718e-08
BMPR1B	2.57	1.04242e-37
SOX4	2.57	9.02591e-29
SOX2-OT	2.56	3.89401e-12
RDX	2.55	0.000200883
USP2-AS1	2.55	4.08536e-05
LOC105374149	2.55	2.21434e-47
LOC105377258	2.55	7.71153e-27
LOC101927284	2.54	0.000280027
SCN3A	2.54	7.07292e-19
LOC105369159	2.54	7.0073e-93
FAM172A	2.53	2.16951e-105
HLA-DOA	2.53	4.58672e-05
PTPRZ1	2.53	2.17025e-07
MIR181A1HG	2.52	0.000151225
LOC105370340	2.52	7.47244e-26
WWOX	2.52	4.67229e-07
ACOXL	2.52	1.62233e-06
NCALD	2.52	1.41209e-35
LINC01122	2.51	1.63811e-58
CBY1	2.51	7.99301e-06
LOC105377262	2.51	2.05513e-05
EXOC6	2.5	9.5158e-05
ADGRG7	2.5	1.91113e-37
CCSER1	2.5	0.000503725
LOC100507336	2.5	1.07618e-12
LOC105379277	2.49	8.5566e-06
C7orf50	2.49	9.99457e-29
RALYL	2.49	1.27733e-45
LOC105377895	2.48	2.51223e-05
LOC105369349	2.47	0.000770314
LOC105369468	2.47	0.00143725
LOC105372715	2.47	3.10465e-09
LOC102659288	2.47	8.04906e-10
SOX6	2.46	1.49741e-67
LOC105370422	2.46	3.58042e-05
LOC105374976	2.46	0.0021582
LOC105374977	2.45	3.09622e-101
ANGPT1	2.45	1.13874e-22
CDC73	2.44	1.57274e-44
LOC101930023	2.44	1.44978e-43
GJC3	2.44	1.3066e-09
CADPS2	2.44	2.0149e-12
DLEU2	2.43	0.000365013
LOC105370276	2.43	1.23052e-26
CADM2	2.43	2.45332e-05
LOC101929154	2.43	4.41069e-30
VWDE	2.43	2.43331e-13
PRKG1	2.42	1.85154e-06
HMGA2	2.42	5.8665e-11
PKN1	2.42	3.28248e-16
LOC105377381	2.42	0.000176525
LOC101927359	2.42	7.09899e-08
GPM6A	2.42	1.65767e-54
CADPS2	2.41	3.13279e-09
LOC100505498	2.4	6.1265e-08
GPC1	2.4	6.26519e-14
NRCAM	2.4	3.9727e-14
HECTD2-AS1	2.39	8.44611e-05
ARHGAP15	2.39	3.20245e-20
DOCK10	2.39	1.56757e-96
TNIK	2.38	1.36837e-36
LOC285423	2.38	4.30528e-05
LOC101927314	2.38	1.00263e-09
TMPRSS9	2.37	5.93338e-10
ERCC1	2.37	5.74544e-94
TENM2	2.37	1.34504e-06
CASC15	2.37	7.46595e-25
CASC15	2.36	2.08138e-87
CSMD1	2.36	1.61286e-07
RRP12	2.34	9.45618e-14
TMEFF2	2.34	6.76416e-05
ANKRD28	2.34	2.36622e-54
BMPR1B	2.34	9.50378e-42
SCIN	2.34	0.00067339
SPATA7	2.33	5.52348e-05
LINC01122	2.33	2.21734e-12
FAM172A	2.33	1.1193e-37
LRRC16A	2.33	4.73323e-22
MMP16	2.33	9.48281e-83
ABI1	2.32	1.56586e-09
TFDP2	2.32	1.80921e-09
LMBR1	2.32	1.44043e-11
ANGPT1	2.32	1.04656e-49
LOC105371590	2.31	0.000108648
PCDH9	2.31	0.000181209
KCNH7	2.31	3.33791e-11
DGKB	2.31	4.89358e-42
LOC105376989	2.3	5.73322e-87
BMPR1B	2.3	0.00092884
LOC105375452	2.3	1.03733e-06
PRKG1	2.29	0.000108098
LINC00299	2.29	1.25984e-08
LOC102724608	2.29	0.000223913
KCNMB2-AS1	2.29	1.07386e-29
NR6A1	2.29	4.76148e-67
LOC105369693	2.28	3.50347e-06
ARID3A	2.28	2.89047e-06
LOC100507461	2.28	4.24084e-20
LOC105374217	2.28	9.81842e-06
LOC101927314	2.28	1.1385e-09
CAMTA1	2.27	0.00011585
USH2A	2.27	1.1618e-14
ANKDD1A	2.27	0.0038778
ZBTB20	2.27	1.32824e-17
EYS	2.27	0.000935075
GRIA4	2.26	0.00010448
LOC101927216	2.26	1.01335e-09
ADAMTS18	2.26	0.000422569
UNC93B1	2.25	3.08382e-06
FOXP2	2.25	0.0030387
ST7	2.25	8.59165e-13
LOC105376123	2.25	1.13287e-10
DMD	2.25	9.27747e-06
TCF12	2.24	2.63054e-05
GIPC1	2.24	2.04579e-08
ZBTB20	2.24	0.00562698
LINC01322	2.24	4.02015e-05
SOX2-OT	2.24	9.69044e-19
CCSER1	2.24	0.0010817
FAM65B	2.24	6.98284e-16
QKI	2.24	5.14989e-07
LOC105373813	2.23	4.27569e-06
LOC105374149	2.23	7.29427e-40
COL19A1	2.23	1.33267e-06
DDX49	2.22	4.47057e-08
LOC105373699	2.22	0.000413537
BMP7	2.22	2.01067e-30
LOC102723323	2.21	8.65996e-41
LOC105371308	2.21	1.84607e-11
CDK10	2.21	3.00215e-29
SULT2B1	2.21	6.90671e-14
ADGRL3	2.21	3.36114e-08
RASGEF1B	2.21	6.93976e-07
DGKB	2.21	0.00133602
ST8SIA1	2.2	0.00251741
GIPR	2.2	3.70392e-06
MAP2	2.2	5.95035e-13
GPR137B	2.19	0.00184752
LOC102723765	2.19	7.4096e-22
MED25	2.19	2.52495e-06
ZSWIM6	2.19	1.64847e-05
ZNF608	2.19	1.89146e-47
DDC	2.19	0.00019274
LOC100128288	2.18	4.00612e-61
LINC00309	2.18	2.60102e-31
ANO7	2.18	0.000235754
CYHR1	2.18	0.000239539
NFIA	2.17	8.9575e-08
ADGRL2	2.17	4.10083e-17
RDX	2.17	0.00775492
LOC105369844	2.17	7.45315e-47
GSE1	2.17	1.31897e-08
LOC105371393	2.17	1.72468e-06
BAIAP2	2.17	3.96057e-22
MED25	2.17	1.20874e-06
SOX2-OT	2.17	1.72406e-35
LOC105375189	2.17	0.000968529
CUX1	2.17	0.00240788
RRP12	2.16	9.52464e-19
LOC642484	2.16	1.58007e-27
LRP1B	2.16	1.68384e-06
WWTR1	2.16	8.16906e-29
PDE4D	2.16	6.063e-05
AP3B1	2.16	5.26124e-12
TNFRSF21	2.16	6.95869e-06
FOXP2	2.16	7.12646e-14
LOC102724904	2.16	3.28179e-05
PTCH1	2.16	2.30876e-07
LRSAM1	2.16	0.000336008
SLC4A8	2.15	4.58232e-14
EML5	2.15	0.00110101
LOC101928765	2.15	0.000148809
EGR1	2.15	2.40708e-125
VPS13B	2.15	6.06037e-10
CYHR1	2.15	0.000784032
ADGRL2	2.14	9.30317e-07
LINC00377	2.14	4.8185e-07
TCF12	2.14	0.000124463
LOC105371204	2.14	3.68541e-07
LOC100507534	2.14	0.00258761
LOC105372246	2.14	7.69451e-07
SLITRK3	2.14	0.00321451
LOC105375999	2.14	8.66426e-36
LOC105378928	2.13	0.000212894
RALGPS2	2.13	7.00022e-78
MICALCL	2.13	7.61588e-06
SPRY2	2.13	7.58042e-35
ERCC1	2.13	5.98104e-51
LOC729254	2.13	1.91418e-06
SOX2-OT	2.13	1.10232e-87
LOC105377956	2.13	6.38073e-07
LOC105370290	2.12	1.0181e-11
TRIM2	2.12	0.000496407
LOC105379160	2.12	3.01442e-36
PDK4	2.12	6.91499e-05
ANGPT1	2.12	4.12925e-28
URB2	2.11	2.44137e-05
LOC105376649	2.11	0.000598418
BCAS3	2.11	1.20014e-16
RALGAPA2	2.11	3.91399e-06
SOX2-OT	2.11	1.06875e-37
LOC105374244	2.11	5.14757e-39
CXXC4	2.11	2.38743e-58
GATSL2	2.11	3.74999e-05
PTCH1	2.11	2.45741e-05
LOC101927412	2.1	0.00252653
PGBD2	2.1	0.0085361
LOC105378542	2.1	0.000239337
TRIP10	2.1	0.000127737
LOC105372463	2.1	1.2807e-45
NRXN1	2.1	0.00123027
ACOXL	2.1	2.35232e-06
PDZRN3	2.1	8.01275e-05
ADGRL2	2.09	1.00903e-43
MEGF11	2.09	0.000945607
SOST	2.09	0.00272824
OGFR	2.09	1.25301e-07
BMP5	2.09	2.53698e-09
ADGRL2	2.08	2.33372e-28
LINC00446	2.08	1.73093e-07
LOC283683	2.08	0.000280015
RAD51L3-RFFL	2.08	6.15656e-13
CABLES2	2.08	2.70845e-09
MAP3K7CL	2.08	1.65113e-11
ST8SIA4	2.08	2.23107e-05
LOC105374956	2.08	2.12229e-07
CLVS1	2.08	9.5396e-06
TROVE2	2.07	0.00378382
ATF7IP	2.07	1.32796e-07
LOC105371325	2.07	0.00702859
LMTK3	2.07	4.74112e-11
PCGEM1	2.07	0.00053183
MCTP1	2.07	0.0041752
IMMP2L	2.07	2.96669e-11
CRB1	2.06	4.80671e-08
PPFIBP1	2.06	1.4326e-09
MYO1C	2.06	0.00072
SOX9-AS1	2.06	4.52472e-18
LOC105372206	2.06	3.82393e-14
GIPR	2.06	3.20198e-13
OLA1	2.06	6.61482e-18
HMCES	2.06	6.30242e-12
SOX2-OT	2.06	7.46154e-39
ADGRL3	2.06	6.52563e-08
LOC101927421	2.06	1.26013e-21
CAMTA1	2.05	1.47137e-11
IGH	2.05	6.05298e-05
REC114	2.05	0.00177575
JPH3	2.05	3.91216e-11
PTPRM	2.05	2.16818e-11
PTPRS	2.05	0.00102387
RGL3	2.05	0.00131424
LOC100507461	2.05	2.857e-12
LINC01091	2.05	1.13765e-12
LINC00907	2.04	2.21028e-05
PDCD1	2.04	1.19051e-05
PRDM15	2.04	0.0276027
PARK2	2.04	0.00743282
PACRG	2.04	1.40929e-45
CREM	2.03	3.87676e-09
LOC105369617	2.03	0.000172406
LOC105371204	2.03	0.00810674
WDPCP	2.03	0.0116472
RALGAPA2	2.03	1.98481e-22
ARPP21	2.03	3.35157e-09
SLC9C1	2.03	0.000115729
NAALADL2	2.03	0.000993193
ADGRL3	2.03	2.61482e-10
LOC105374962	2.03	0.000881659
PDE4B	2.02	1.9804e-16
DACH1	2.02	8.58189e-05
DLGAP1	2.02	1.5015e-22
ODF3L2	2.02	0.000491664
SOX2-OT	2.02	3.25894e-22
LOC105374956	2.02	7.23152e-11
LIN28B	2.02	6.69272e-07
COL26A1	2.02	9.63022e-06
POU3F4	2.02	1.05049e-29
DUSP6	2.01	1.55491e-52
WDR18	2.01	7.73451e-17
EPHA3	2.01	6.11442e-21
LOC105377350	2.01	7.12931e-13
PBX3	2.01	7.61122e-15
NLGN4X	2.01	9.60182e-07
SOX6	2	5.99665e-15
ERC1	2	0.0477525
NFKBID	2	0.000608437
LINC00461	2	9.36551e-19
LOC105374974	2	5.1994e-18
USP54	1.99	3.2209e-22
SORCS1	1.99	1.42448e-10
SIK3	1.99	3.69226e-06
PDE3A	1.99	3.49299e-06
SLC27A1	1.99	4.04481e-07
LOC101928107	1.99	9.14103e-112
ROBO2	1.99	3.33886e-08
SPRY1	1.99	1.56422e-09
LOC105375149	1.99	7.05485e-97
CSMD1	1.99	5.79203e-05
NLGN4X	1.99	0.00175256
C10orf107	1.98	0.00713977
LOC105370300	1.98	1.692e-06
LOC101927248	1.98	8.87941e-61
PALM	1.98	2.40352e-06
GSAP	1.98	7.77534e-15
VTI1A	1.97	0.000395199
THSD4	1.97	6.25193e-33
MYO9B	1.97	6.71197e-08
ATP4A	1.97	0.000284515
SLC10A7	1.97	2.36624e-19
ANGPT1	1.97	0.00567714
LOC100130370	1.96	3.27755e-13
LOC101928845	1.96	2.47872e-07
LOC729966	1.96	3.51845e-63
ERBB4	1.96	5.747e-06
GPM6A	1.96	1.80454e-08
LOC101927460	1.96	7.71478e-05
CASC6	1.96	4.48319e-08
LOC101929014	1.96	0.00646988
GFI1B	1.96	0.000246432
MIR181A1HG	1.95	2.86248e-50
ERBB4	1.95	1.87605e-05
NAALADL2	1.95	0.000135983
LINC00461	1.95	1.65417e-24
KLHL4	1.95	1.17643e-11
FAM155A	1.94	9.9851e-08
ASXL3	1.94	0.000127828
HSD17B14	1.94	4.59978e-06
TACR1	1.94	0.0254041
SALL4	1.94	0.0011904
BMP7	1.94	0.0011544
LOC100507461	1.94	4.70892e-08
WWTR1	1.94	4.38422e-06
44621	1.94	0.000733921
LINC01021	1.94	9.77825e-12
EYS	1.94	0.00109701
LOC102724553	1.93	1.53598e-19
ABCC3	1.93	1.8079e-05
CELF5	1.93	0.000217923
PTPRS	1.93	9.73428e-06
MCM7	1.93	1.6335e-07
CSMD1	1.93	0.000477202
NCOR2	1.92	1.74118e-06
CHD9	1.92	5.47631e-43
TP53	1.92	3.18803e-25
DYNC1I1	1.92	1.05969e-26
LHFPL3	1.92	4.76586e-30
PRKG1	1.91	0.00054667
LOC102725045	1.91	1.74868e-17
THSD4	1.91	0.00306021
MARK4	1.91	1.98304e-06
SOX2-OT	1.91	4.53187e-06
EPHA5	1.91	1.27179e-08
LOC101927421	1.91	1.07447e-16
LINC01558	1.91	4.36085e-13
MRPS28	1.91	0.000765322
SMYD3	1.9	0.00155326
TMEM132C	1.9	0.000340498
FAM172A	1.9	8.20581e-48
LOC105378102	1.9	3.16725e-14
ANKS1B	1.89	2.55286e-08
RAB11FIP3	1.89	1.34172e-07
NFKBID	1.89	0.000539258
44627	1.89	0.0133543
BNC2	1.89	1.60278e-08
KIF21A	1.88	5.27986e-06
LOC105369739	1.88	0.000150477
NAV3	1.88	2.66696e-10
LOC105370796	1.88	0.00187181
KDM4B	1.88	9.37529e-08
STX10	1.88	3.95213e-45
KIAA1683	1.88	0.00285267
FBXO17	1.88	3.81666e-10
LINC00945	1.88	9.83047e-55
ARHGEF38	1.88	0.000747057
ADD3	1.87	3.37086e-07
LOC171391	1.87	9.65624e-09
RNA5SP36	1.87	0.00313871
RAD51B	1.87	8.13027e-05
PPP2R5C	1.87	1.16645e-30
BAHCC1	1.87	9.3672e-07
SLIT2	1.87	4.75915e-19
RRP12	1.86	1.69688e-14
CCDC88C	1.86	1.73897e-12
TCF12	1.86	6.44584e-17
LOC102723323	1.86	7.03019e-10
CDH1	1.86	4.91766e-07
TMIGD2	1.86	1.4703e-08
BAZ2B	1.86	1.92425e-53
TRPM2	1.86	7.60129e-13
LINC01322	1.86	1.29897e-06
GRM4	1.86	8.59744e-06
ZAN	1.86	0.000600837
CAPN1	1.85	0.000217109
SLAIN1	1.85	6.41513e-06
POLR2F	1.85	4.21486e-08
LSG1	1.85	6.34549e-10
LOC105375917	1.85	8.0793e-23
TBC1D31	1.85	0.000174522
LOC103021296	1.84	2.17226e-09
GRIA4	1.84	4.79047e-08
SPRY2	1.84	8.50794e-39
SMOC1	1.84	7.59874e-10
LOC105372210	1.84	0.000625577
NOTCH3	1.84	2.35267e-09
SLC8A2	1.84	1.96997e-06
LINC00461	1.84	5.53008e-29
LOC101927421	1.84	4.10044e-50
NOS3	1.84	0.00014167
USP9X	1.84	0.00184277
RRP12	1.83	5.54219e-05
KLF12	1.83	4.1156e-28
CDK10	1.83	1.47273e-12
LOC105372288	1.83	0.00570332
CSRNP3	1.83	1.28302e-11
MIRLET7BHG	1.83	3.98677e-12
SOX30	1.83	0.00185412
RIMS1	1.83	0.00396133
SLC29A4	1.83	5.5719e-06
LINC01451	1.83	0.00116459
GPR173	1.83	5.68789e-19
PODN	1.82	0.0137963
ARHGEF11	1.82	0.000274904
STX1B	1.82	0.000197082
NXPH3	1.82	3.9784e-06
C3	1.82	2.54144e-08
FBN3	1.82	1.60361e-07
LINC01305	1.82	1.65007e-07
MIR155HG	1.82	2.18476e-22
TMEM156	1.82	0.000740626
SLC22A23	1.82	0.00010378
TEN1-CDK3	1.81	1.67623e-06
APC2	1.81	0.000230503
FIGN	1.81	1.5013e-08
DGKB	1.81	7.98619e-05
WNT16	1.81	0.0218037
ZNF467	1.81	8.06149e-07
MOB3B	1.81	4.78951e-37
H6PD	1.8	0.00423773
CELA2B	1.8	0.000135686
NDST2	1.8	0.00556035
MAML2	1.8	0.000171495
IGSF11	1.8	1.35563e-06
LINC00969	1.8	0.00266504
JARID2	1.8	1.34753e-22
DCDC2	1.8	0.000370752
CAPN11	1.8	0.00441788
LOC401320	1.8	0.012253
CLIP2	1.8	1.05523e-05
ACOT7	1.79	0.000130861
ERC1	1.79	7.33154e-33
PRIM1	1.79	5.93933e-06
WNT9B	1.79	0.0411278
PDE4A	1.79	1.19746e-05
ZNF331	1.79	0.000604733
CACNA1I	1.79	0.00465141
EGFR	1.79	0.0155656
SH2B3	1.78	0.00134488
TCEB2	1.78	3.56089e-05
ZNF843	1.78	9.20459e-07
HSPBP1	1.78	9.52785e-05
LOC105369159	1.78	1.0713e-10
PDE9A	1.78	0.00806191
GTF2I	1.78	0.018561
CSMD1	1.78	0.0164099
LRRC7	1.77	0.00857027
LOC100129620	1.77	3.15372e-06
BRINP3	1.77	1.09414e-07
CUBN	1.77	2.30006e-07
ITPR2	1.77	5.01603e-05
EAPP	1.77	0.00306251
FOS	1.77	3.37993e-48
DPH6-AS1	1.77	0.000569122
CSPG4	1.77	3.02092e-06
EXOC3L1	1.77	1.99193e-06
MED16	1.77	0.000600829
ZBTB20	1.77	0.000166203
SLC7A11	1.77	0.000179075
TNRC18	1.77	3.45161e-10
LOC105375159	1.77	0.000435353
CLVS1	1.77	5.66596e-52
VAV2	1.77	0.00885688
ARID5B	1.76	4.87403e-07
LOC105370805	1.76	6.18842e-15
PALM	1.76	4.64392e-08
ABCA7	1.76	2.75126e-05
NFIC	1.76	0.00233606
PES1	1.76	0.00566494
LOC101927314	1.76	0.0108555
SOGA3	1.76	8.86911e-37
LOC105375862	1.76	9.46834e-06
RUNX1T1	1.76	4.41423e-13
PNPLA7	1.76	0.000833509
MIIP	1.75	4.04967e-05
ADGRL2	1.75	2.97533e-13
LOC105378543	1.75	9.99477e-09
MRGPRD	1.75	8.12178e-05
LINC00393	1.75	0.0428081
IGH	1.75	0.000423145
AGBL1	1.75	4.86017e-06
CFAP44	1.75	0.000538369
LOC105374676	1.75	0.00617507
POU6F2	1.75	3.73112e-06
SH2D4B	1.74	0.02172
LRRC4C	1.74	0.00084259
RNU1-27P	1.74	2.26658e-08
LOC105371896	1.74	2.96577e-06
LOC100507006	1.74	3.35733e-41
FIGN	1.74	1.95241e-56
ASXL1	1.74	1.4954e-09
PALLD	1.74	0.00025412
44623	1.74	5.93442e-36
LINC01201	1.74	0.0445817
LOC105376375	1.73	1.34997e-07
LINC00958	1.73	0.000396343
ERC1	1.73	1.80422e-30
INHBC	1.73	8.47448e-17
NAV3	1.73	6.96149e-20
MOK	1.73	2.89256e-05
CSPG4	1.73	2.62168e-12
CIRH1A	1.73	3.03776e-05
TBC1D16	1.73	3.35933e-07
FOXK2	1.73	2.53402e-05
GRIN2D	1.73	1.28127e-09
ADM5	1.73	0.000337513
LINC00945	1.73	1.13817e-49
HERC3	1.73	7.7419e-08
LOC100506272	1.73	3.98386e-20
TNRC18	1.73	0.0350337
ASB4	1.73	1.84999e-25
ANGPT1	1.73	1.12975e-09
ATAD2	1.73	4.6587e-05
PRKG1-AS1	1.72	5.76159e-06
NAV2	1.72	5.57623e-09
LOC105369486	1.72	2.90215e-32
SPRY2	1.72	3.53464e-05
LOC105370370	1.72	1.62836e-12
MIDN	1.72	1.66401e-17
C2orf88	1.72	1.14632e-06
ZNF337-AS1	1.72	0.0117222
DCBLD2	1.72	0.00933909
LOC105379185	1.72	0.0251448
POU3F2	1.72	0.000162177
POLR2J3	1.72	0.00896599
TRPS1	1.72	2.52945e-17
MARK2	1.71	3.58568e-08
NINJ2	1.71	3.48794e-11
CEP170B	1.71	0.000105004
MSLN	1.71	1.68735e-08
CDH15	1.71	0.00238639
GAREM	1.71	3.30443e-06
VAV1	1.71	9.73781e-07
LOC642643	1.71	0.000765408
LINC00969	1.71	1.15885e-05
SCFD2	1.71	0.00749113
LOC105377515	1.71	0.000309957
LOC101927421	1.71	0.0275813
THEMIS	1.71	2.40301e-10
LOC105375341	1.71	0.00329967
ARHGEF10	1.71	6.99558e-06
ANGPT1	1.71	3.293e-07
KIF26B	1.7	0.000169529
PCDH9	1.7	8.61161e-06
CEP170B	1.7	2.82783e-05
HS3ST6	1.7	0.00140911
GSE1	1.7	2.13934e-05
NFIC	1.7	0.000194631
PRKCE	1.7	0.00678858
LY75-CD302	1.7	0.000315655
NR1D2	1.7	0.00177012
TRIO	1.7	0.0317033
RANBP3L	1.7	2.78664e-06
ADAM22	1.7	1.75199e-19
RAD54B	1.7	1.55799e-21
LOC105375971	1.7	3.75008e-06
LOC105369289	1.7	0.0119676
SYT12	1.69	2.26365e-05
ATP4B	1.69	0.00371225
MIR4508	1.69	1.11323e-51
CENPBD1P1	1.69	0.000110215
AGPS	1.69	0.00735785
MIR1-1HG	1.69	3.19462e-07
RAB36	1.69	7.58889e-07
GRAMD4	1.69	0.00913517
TERC	1.69	6.88288e-14
LOC105374658	1.69	0.00060727
ABCA2	1.69	2.0118e-08
RGN	1.69	0.00160185
ESRRG	1.68	1.28164e-07
LOC105378543	1.68	0.000941717
ALDH3B2	1.68	0.0296327
RBM23	1.68	8.79567e-05
DYNC1H1	1.68	2.00475e-12
ABCC1	1.68	8.67252e-05
FBXL19-AS1	1.68	2.02725e-20
DPEP1	1.68	0.000743919
TMIGD2	1.68	3.37684e-08
DNM2	1.68	4.35001e-08
ZNF69	1.68	0.00216362
KCNMB2-AS1	1.68	0.00152394
LOC105379083	1.68	6.45851e-25
LINC01170	1.68	0.00528674
RASA4B	1.68	0.0119529
CA8	1.68	0.000121783
KCND1	1.68	0.0137322
MAGI3	1.67	0.00227924
RASAL2	1.67	0.00241947
LOC105376375	1.67	0.000555936
LOC105376591	1.67	0.00690881
CRYL1	1.67	0.00215863
LOC105370224	1.67	3.93498e-06
LINC00443	1.67	1.05448e-18
LOC105370419	1.67	6.77253e-40
SSTR5-AS1	1.67	0.00491651
ELANE	1.67	3.55952e-06
PLIN5	1.67	9.81995e-06
PRKCSH	1.67	0.00081852
CC2D1A	1.67	2.14972e-31
LOC105372657	1.67	0.00486531
STK10	1.67	9.08381e-09
PTPRN2	1.67	0.000161186
WDR60	1.67	1.87637e-05
FRMD4A	1.66	0.000452957
IGH	1.66	0.00639722
ATP2C2	1.66	3.88582e-06
FOXK2	1.66	5.03673e-10
ENOSF1	1.66	4.9251e-08
LOC105371994	1.66	8.66386e-06
TUBB6	1.66	0.00470491
PLAUR	1.66	0.00161602
TSKS	1.66	0.000658194
ZNF608	1.66	0.00085854
EBF1	1.66	0.00340222
PHACTR1	1.66	0.000516716
MARCKS	1.66	2.60675e-19
TRG	1.66	3.61263e-05
DMD	1.66	7.76352e-05
LOC105377210	1.66	8.09045e-24
MORF4L2	1.66	3.07712e-08
KDM5B	1.65	0.0265312
RAPSN	1.65	5.84033e-05
ARNTL2	1.65	0.00753984
FGD4	1.65	0.00872672
RNU4-2	1.65	1.31841e-16
ADGRD1	1.65	0.000178903
TMCO5A	1.65	3.93915e-14
TCF12	1.65	1.88169e-26
AGBL1	1.65	1.63979e-06
SEC14L5	1.65	7.94533e-07
LINC00673	1.65	4.9821e-10
TCF4	1.65	1.66797e-34
MPND	1.65	3.02682e-06
YJEFN3	1.65	0.000280632
UGP2	1.65	0.000488375
HIC2	1.65	0.0146407
ZIC4	1.65	6.29913e-05
LOC105374247	1.65	0.0261185
ZNF608	1.65	2.42288e-32
GS1-259H13.2	1.65	0.00375895
COL5A1	1.65	4.52454e-06
ADARB2	1.64	0.000197664
LOC105369382	1.64	8.0211e-05
ITGAM	1.64	0.00018381
LOC102724130	1.64	0.000533938
SBNO2	1.64	5.86023e-06
DOCK6	1.64	1.16583e-05
WIZ	1.64	9.93637e-10
LRPPRC	1.64	0.00340007
LOC105374593	1.64	0.00106027
LOC105373760	1.64	0.000107339
NOL4L	1.64	0.00394444
LOC105369159	1.64	1.94336e-05
EHHADH-AS1	1.64	8.18004e-12
SLC17A5	1.64	2.10713e-07
LOC105378112	1.64	7.85512e-10
RPS4Y1	1.64	9.05848e-05
BTBD11	1.63	3.59446e-08
THTPA	1.63	8.79624e-18
NPAS3	1.63	1.62951e-43
RAI1	1.63	1.3768e-05
CPSF4L	1.63	3.1691e-05
ELL	1.63	0.0177533
FAM228B	1.63	0.00243663
TNS1	1.63	0.0135326
LOC105372680	1.63	2.81092e-05
KCNQ2	1.63	0.00225254
CCSER1	1.63	0.000251337
SLC17A5	1.63	2.19576e-27
DGKB	1.63	2.563e-16
AGO2	1.63	0.020891
LOC101929446	1.63	0.00282739
NR6A1	1.63	5.74944e-21
ZNF503	1.62	5.1466e-09
LOC105370775	1.62	0.00147155
MYEF2	1.62	6.07252e-21
LOC105371174	1.62	6.73559e-05
PIK3R6	1.62	0.000380187
ANKRD24	1.62	4.83553e-05
PARD3B	1.62	3.08372e-06
CREBRF	1.62	1.90878e-18
GNL1	1.62	4.51689e-08
EYS	1.62	3.09782e-07
POU3F2	1.62	1.68146e-23
EYA1	1.62	2.8379e-31
LOC105375980	1.62	1.82135e-45
LOC105373281	1.61	7.18121e-07
SKIDA1	1.61	1.23251e-09
LOC105370273	1.61	0.00509988
PELI2	1.61	1.4849e-05
KLC1	1.61	0.014338
FAM174B	1.61	1.08196e-15
LOC105371114	1.61	0.00205015
LOC102723323	1.61	3.19382e-07
PRSS57	1.61	1.87083e-06
CYP4F10P	1.61	0.00038963
UNC13A	1.61	2.36653e-05
DYRK1A	1.61	2.78374e-09
ABCC5	1.61	0.0319975
ANGPT1	1.61	1.57008e-07
TOPORS	1.61	5.86401e-25
ANKRD65	1.6	5.80913e-05
HECTD2-AS1	1.6	0.00222614
MAML2	1.6	0.0015374
LOC105370082	1.6	2.19209e-06
RIN3	1.6	0.00057116
PPP2R5C	1.6	1.4806e-27
C17orf70	1.6	0.00010969
ARHGEF1	1.6	3.87765e-05
MIR1-1HG	1.6	4.96068e-06
ZBTB20	1.6	2.78085e-06
CPZ	1.6	0.0118467
MAML3	1.6	5.59511e-50
RABGEF1	1.6	0.0246015
LOC105375923	1.6	3.27198e-43
TMEM65	1.6	0.000219943
SARDH	1.6	0.0131013
HNRNPF	1.59	3.34715e-06
SOX5	1.59	0.000409365
KIF7	1.59	0.0183821
PALM	1.59	0.00503037
MISP	1.59	2.35608e-07
APC2	1.59	0.000705109
AES	1.59	0.000110831
C19orf67	1.59	2.15263e-06
LOC105373897	1.59	0.0145934
FAM65C	1.59	0.0162912
LOC105369159	1.59	4.10405e-13
CYB5R3	1.59	0.013381
CPLX1	1.59	5.44092e-05
SPATA5	1.59	7.61641e-21
LOC105379082	1.59	2.55102e-06
ZKSCAN1	1.59	4.66501e-07
TLE1	1.59	1.28067e-08
BRINP3	1.58	0.00432019
CAMSAP2	1.58	0.0123743
CAPN2	1.58	0.000307164
LINC01488	1.58	0.000581079
LINC00437	1.58	6.11659e-19
SPTB	1.58	0.00790075
LINC01578	1.58	5.77982e-30
KDM4B	1.58	0.000646157
PNPLA6	1.58	0.0004356
ICAM5	1.58	0.00104441
MAP4K4	1.58	6.75271e-06
CERS6	1.58	0.00299921
LOC101927460	1.58	5.09465e-47
CTNNA1	1.58	0.0079505
TUBB2B	1.58	2.49901e-05
LFNG	1.58	1.31261e-11
COG5	1.58	7.05998e-11
LOC100288748	1.58	0.040822
FAM69B	1.58	8.15808e-05
H6PD	1.57	0.000249723
LOC105376742	1.57	1.19656e-14
RYR2	1.57	0.00427726
CREB3L1	1.57	7.21212e-06
LOC283387	1.57	2.82759e-05
MIR4472-2	1.57	0.00991837
LINC00523	1.57	0.000998557
DHDH	1.57	0.0138833
WISP2	1.57	0.0078747
LOC105372674	1.57	0.00418544
KCNQ2	1.57	2.19893e-07
SBF1	1.57	0.000537926
LHFPL4	1.57	0.0492232
MYRIP	1.57	0.0450508
44621	1.57	4.42489e-07
LPCAT1	1.57	0.00996243
LOC105374976	1.57	0.000238542
MICALL2	1.57	3.15641e-08
DGKB	1.57	4.02365e-07
PTPRZ1	1.57	0.000239281
RABL6	1.57	3.27297e-08
PNPLA7	1.57	6.99303e-05
PPP1R3F	1.57	4.30901e-05
LOC101929181	1.56	0.00287966
LOC101928216	1.56	0.0189837
C1orf95	1.56	2.06475e-06
WDR64	1.56	0.00633207
ANKRD42	1.56	0.0282094
DOCK9	1.56	5.46801e-06
CORO7-PAM16	1.56	2.1639e-09
MPP3	1.56	0.00350602
TJP3	1.56	7.00717e-05
SYCN	1.56	1.7418e-07
ZNF579	1.56	8.92865e-10
LINC00886	1.56	9.83629e-29
SOX2-OT	1.56	0.000179977
TENM2	1.56	0.00183222
LOC105375875	1.56	8.97496e-19
H6PD	1.55	8.1546e-05
DUSP12	1.55	2.23464e-19
CRB1	1.55	0.0395793
NCR3LG1	1.55	1.83104e-05
GRIA4	1.55	7.64424e-07
HEATR4	1.55	2.30347e-05
LOC105371200	1.55	0.0297232
SNAR-A13	1.55	0.000847701
POLD1	1.55	1.26852e-06
BRSK1	1.55	0.00137802
ITSN2	1.55	2.34645e-25
CALCRL	1.55	0.00145223
ZBTB20	1.55	0.0139012
HMGN4	1.55	5.71782e-11
CREB5	1.55	9.7081e-23
AUTS2	1.55	2.30507e-18
DENND1A	1.55	5.98241e-16
AGPAT2	1.55	5.33866e-09
CASP9	1.54	2.77289e-34
ZPR1	1.54	4.26871e-13
CCDC62	1.54	0.0149908
ADPRHL1	1.54	0.0121228
LOC105377825	1.54	0.00818567
FAM222B	1.54	6.49451e-05
RAB11B-AS1	1.54	7.15514e-06
SSBP4	1.54	3.82819e-12
MYH14	1.54	4.16427e-10
LBP	1.54	0.00575248
TOP3B	1.54	0.0008883
DRG1	1.54	0.00412464
NR2F1-AS1	1.54	5.2246e-46
JARID2	1.54	1.04408e-10
CNTNAP2	1.54	9.19606e-05
HDAC8	1.54	2.72373e-10
LEMD1	1.53	2.72618e-08
CHID1	1.53	2.49895e-05
CFL1	1.53	3.38398e-07
CPNE2	1.53	0.000122498
KIFC3	1.53	3.19556e-12
LRRC29	1.53	6.5192e-10
ALOX12-AS1	1.53	1.27494e-05
AKAP10	1.53	2.17081e-13
WDR45B	1.53	0.00945405
ODF3L2	1.53	0.000485058
TJP3	1.53	7.55177e-05
DPP9	1.53	1.86795e-14
MAST1	1.53	0.000310323
LOC105372399	1.53	0.000748515
CEACAM3	1.53	0.00108798
BCL11A	1.53	0.000111542
TCF7L1	1.53	7.85009e-05
H1F0	1.53	3.37283e-11
BAIAP2L2	1.53	1.42093e-05
LOC105374149	1.53	0.00233012
ACOT11	1.52	0.0425766
DPYD	1.52	0.00114566
CUBN	1.52	0.0421645
UBC	1.52	3.98183e-20
STX2	1.52	0.00826672
USP10	1.52	0.00213423
CD7	1.52	2.70498e-05
PTH2R	1.52	0.0125447
LOC105372680	1.52	0.000212874
LOC63930	1.52	6.55925e-17
RASSF6	1.52	0.00384019
LOC101927460	1.52	1.17209e-09
TRR-ACG1-3	1.52	0.00114725
TRA-AGC7-1	1.52	3.33176e-16
FLJ44511	1.52	0.000482994
FAM83A	1.52	2.39715e-06
ATAD3A	1.51	0.000884357
LOC101927247	1.51	0.0159457
LOC101928272	1.51	9.34468e-10
CAPN1	1.51	8.64649e-06
MIR100HG	1.51	5.38618e-08
PCBP2	1.51	0.000566688
NEMF	1.51	0.0210525
TCF12	1.51	1.77688e-26
ERCC1	1.51	7.73956e-29
LRRC16A	1.51	3.18058e-14
FUT9	1.51	0.000651667
ZFAND2A	1.51	2.01372e-06
LOC105375716	1.51	0.00226731
GARNL3	1.51	0.00101014
C10orf67	1.5	4.21548e-06
NDUFB8	1.5	3.07183e-19
SCN8A	1.5	1.44444e-05
RAD51B	1.5	1.19029e-08
CDCA4	1.5	0.00744848
IGH	1.5	0.00248218
ALOX12-AS1	1.5	4.8837e-06
KDM6B	1.5	7.89098e-10
RPS15	1.5	7.76642e-11
LOC105372237	1.5	1.28574e-08
GNG7	1.5	1.54618e-05
TUBB4A	1.5	0.000351156
LOC105376908	1.5	0.0117026
ALDH16A1	1.5	5.02583e-08
GORASP2	1.5	0.00183165
SLC25A26	1.5	0.00333437
CXXC4	1.5	6.66164e-20
LOC105377412	1.5	0.00978035
LINC00461	1.5	1.81893e-24
TAF7	1.5	9.29242e-24
ARPC1B	1.5	2.06271e-05
VPS13B	1.5	3.80515e-08
ZC3H3	1.5	0.000148097
SECISBP2	1.5	4.09448e-06
ZNF367	1.5	9.78407e-10
CRB2	1.5	1.19435e-05
GFI1B	1.5	3.59843e-06
NOXA1	1.5	2.38719e-11
LOC105373302	1.5	2.31159e-26
MORF4L2	1.5	0.000395901
PHYH	1.49	4.67912e-31
MAML2	1.49	0.000838113
ADAMTS20	1.49	0.000160095
NUDT14	1.49	1.20574e-05
DLGAP1	1.49	1.30857e-16
ZCCHC2	1.49	4.58821e-05
FZR1	1.49	0.000169169
PRR36	1.49	2.34966e-05
LOC101927572	1.49	1.39297e-07
LMTK3	1.49	1.02303e-10
CDK15	1.49	0.00252498
GPCPD1	1.49	0.00107239
EPHA6	1.49	0.00185766
KCNAB1	1.49	7.62815e-05
TERC	1.49	4.76623e-11
LOC105374699	1.49	1.1696e-05
MARCKS	1.49	1.36022e-05
C7orf50	1.49	8.44939e-09
C8orf76	1.49	0.00981241
TAF12	1.48	2.30277e-39
HSPB2-C11orf52	1.48	1.47969e-06
NECAP1	1.48	2.94525e-32
TRPV4	1.48	0.00711336
ACTR10	1.48	0.000321029
RGS6	1.48	5.2965e-41
PSTPIP1	1.48	9.07353e-06
RAB26	1.48	1.55137e-12
GTF3C1	1.48	0.00157086
ENPP7	1.48	5.56765e-18
ACER1	1.48	0.030985
ANGPTL4	1.48	1.07435e-11
EHD2	1.48	3.09291e-20
RAPGEF4	1.48	0.0294793
OSBPL10	1.48	0.00515095
SNORA7B	1.48	8.17837e-11
LOC101928993	1.48	0.0126041
PCDHB@	1.48	0.000170764
CTTNBP2	1.48	0.000269226
LOC101929576	1.48	2.0339e-42
LOC102723447	1.48	0.00131223
FBXW5	1.48	2.25449e-19
LOC101928402	1.48	6.17282e-18
C1orf61	1.47	4.212e-12
LOC102724046	1.47	0.000136257
JAKMIP3	1.47	8.60398e-05
GPR19	1.47	2.53215e-08
CRADD	1.47	6.3891e-21
LOC101927081	1.47	0.00609377
TMCO5A	1.47	1.92235e-06
C15orf38-AP3S2	1.47	1.31758e-06
UQCRC2	1.47	9.74217e-28
MGC57346-CRHR1	1.47	0.000724723
CD300LB	1.47	1.08036e-07
APC2	1.47	1.56139e-10
SF3A2	1.47	3.11158e-06
SLC5A5	1.47	1.72327e-05
CEACAM3	1.47	0.000485113
ZNF835	1.47	1.4834e-09
GLI2	1.47	0.00758928
LOC105373961	1.47	0.00737767
TWIST2	1.47	0.0276392
NOL4L	1.47	7.56635e-07
LAMA5	1.47	5.12909e-07
LOC105369159	1.47	5.6333e-27
ARPC4	1.47	4.71288e-09
CCDC174	1.47	1.55911e-23
LOC102724617	1.47	1.40057e-13
MRPL1	1.47	4.78407e-22
FRK	1.47	0.00286696
PTPRZ1	1.47	2.60394e-05
KIF17	1.46	0.00180701
BEST4	1.46	1.9108e-05
NBPF12	1.46	0.0142319
TCF7L2	1.46	1.24138e-30
STX5	1.46	1.866e-11
FOXM1	1.46	5.50597e-06
LOC105369905	1.46	3.61514e-05
C15orf52	1.46	1.23035e-09
GOLGA6L3	1.46	0.0116926
RSPRY1	1.46	0.0169699
GALK1	1.46	0.00383802
ESCO1	1.46	3.63286e-36
F2RL3	1.46	0.000785462
MEF2BNB-MEF2B	1.46	1.90412e-40
LOC105372437	1.46	1.19476e-05
ATAD2B	1.46	0.0132573
FAM161A	1.46	0.000703436
MYO7B	1.46	0.0140849
RFTN2	1.46	1.01528e-06
ALPI	1.46	0.00221085
HAR1B	1.46	0.00740716
FGF12	1.46	0.0110728
LOC401242	1.46	2.2559e-15
CRISP1	1.46	0.0174881
LOC105378005	1.46	0.0159326
FTSJ2	1.46	1.16716e-05
CNOT4	1.46	0.0139507
CNBD1	1.46	0.00103548
RUNX1T1	1.46	1.66794e-48
RPGR	1.46	0.0210369
ENAH	1.45	0.000843997
ASCC1	1.45	1.02513e-26
TEAD1	1.45	0.00333437
GRIN2B	1.45	0.0111297
SPRY2	1.45	4.71339e-20
THTPA	1.45	5.51376e-12
AXIN1	1.45	0.0082303
EIF5A	1.45	1.46063e-36
GDPD1	1.45	1.89893e-05
LOC105371879	1.45	0.0122603
LINC00673	1.45	0.0258829
MKNK2	1.45	0.00021119
MAN2B1	1.45	1.7847e-11
LOC101927400	1.45	0.00177012
SLCO4A1	1.45	4.53812e-15
LOC101926886	1.45	0.00031498
LINC01336	1.45	3.14859e-05
CASC15	1.45	1.04006e-31
HIST1H3D	1.45	8.83243e-27
MMD2	1.45	0.0151124
FBXL18	1.45	7.29015e-24
LOC105375153	1.45	0.0273375
IGFBP3	1.45	0.000112022
LRWD1	1.45	3.04677e-10
LOC102724229	1.45	0.0221951
GRM8	1.45	0.00318371
ADCK5	1.45	0.000532451
ANKRD18B	1.45	0.0355379
GNG4	1.44	0.000961252
ASIC1	1.44	4.41285e-27
ATXN2	1.44	0.000965091
TRA-TGC3-1	1.44	1.6941e-21
MFAP1	1.44	1.5493e-18
CSNK1G1	1.44	0.00787614
LOC105371031	1.44	5.04556e-06
DECR2	1.44	0.0259095
ALOXE3	1.44	1.27442e-08
MIR4739	1.44	0.00803905
LOC105376789	1.44	2.6153e-06
LOC105372135	1.44	0.0145091
ABCA7	1.44	3.35034e-15
NFIC	1.44	8.81798e-06
MARK4	1.44	7.06684e-06
CD37	1.44	1.95105e-05
LOC105373831	1.44	0.00307511
SEC23B	1.44	2.31043e-46
LOC105377443	1.44	5.55538e-05
FSTL5	1.44	9.62509e-10
LOC102724392	1.44	0.026373
LINC00266-3	1.44	3.61135e-07
LOC102724749	1.44	0.00589807
HOXA11-AS	1.44	0.00663211
ASB4	1.44	6.23153e-15
LOC102724947	1.44	8.71172e-35
CREB3L2	1.44	8.39001e-06
MGC50722	1.44	8.57385e-13
RIMS3	1.43	0.000525507
CUL2	1.43	1.31999e-32
DLG2	1.43	0.00630271
SNRNP35	1.43	0.000838326
LINC00437	1.43	7.2858e-17
PSMB5	1.43	1.68257e-18
IGH	1.43	0.0392515
UBL7-AS1	1.43	1.20222e-08
GSE1	1.43	3.16709e-10
BTBD2	1.43	0.000133456
ELL	1.43	0.000640822
SLC8A2	1.43	0.00255577
NTN5	1.43	2.56491e-23
ZSWIM2	1.43	0.00213772
TSPEAR	1.43	0.00303735
CHKB-CPT1B	1.43	0.00317338
ACOX3	1.43	2.26232e-05
BMPR1B	1.43	3.50677e-09
LOC101927359	1.43	1.95409e-26
EIF3B	1.43	0.00818155
RASA4	1.43	0.000827857
LOC101926977	1.43	0.00204397
DENND1A	1.43	4.67042e-05
LOC284600	1.42	0.00614593
ZRANB2	1.42	1.69315e-10
LPPR5	1.42	0.00261643
POGZ	1.42	1.26577e-06
NRBF2	1.42	0.00295245
PSD	1.42	1.46899e-19
SMC3	1.42	0.00207011
BRSK2	1.42	1.36424e-07
DENND5A	1.42	0.0167834
ERC1	1.42	0.000448076
GRTP1	1.42	0.00326813
LOC105378189	1.42	0.000619559
PPP1R13B	1.42	0.00160888
MTA1	1.42	7.87519e-09
ZNF205-AS1	1.42	3.0047e-09
ADCY9	1.42	0.000599312
PER1	1.42	4.48004e-05
GRAPL	1.42	0.00100011
LPO	1.42	0.00877918
SOX9-AS1	1.42	6.31785e-09
LINC00673	1.42	5.11086e-17
CELF4	1.42	0.00109987
WDR7	1.42	2.14848e-19
MATK	1.42	0.0378823
ANKRD24	1.42	9.75636e-12
KANK3	1.42	4.81814e-08
XRCC1	1.42	0.00112533
ZNF613	1.42	5.9569e-11
FBXO11	1.42	2.7208e-30
MIR1-1HG	1.42	0.000845642
FAM53A	1.42	1.21374e-07
FYB	1.42	0.00666194
TRY-GTA6-1	1.42	4.59845e-20
TRV-CAC6-1	1.42	1.61912e-05
LOC102724889	1.42	2.3388e-27
RHPN1	1.42	3.89618e-08
SCML2	1.42	6.05873e-07
ZMYM4	1.41	5.54985e-17
F11R	1.41	0.000768383
JMJD1C	1.41	0.0062774
NAP1L4	1.41	0.00131075
GAL3ST3	1.41	3.09677e-11
CLSTN3	1.41	0.000145952
SLC38A1	1.41	4.06319e-12
LOC101927608	1.41	1.51215e-05
FGF9	1.41	9.52649e-07
PCDH17	1.41	3.01819e-12
MCF2L	1.41	0.00934652
RGS6	1.41	0.0210931
ACOT2	1.41	2.58765e-06
CDC42BPB	1.41	0.0141683
SEMA6D	1.41	1.68485e-17
C15orf27	1.41	0.00172504
FBXL16	1.41	1.65618e-06
HS3ST6	1.41	0.000154513
CORO7-PAM16	1.41	2.77979e-07
CALB2	1.41	0.00136324
AP1G1	1.41	3.28359e-23
GSE1	1.41	0.000213267
VMO1	1.41	3.52896e-08
SCN4A	1.41	0.00161277
LGALS3BP	1.41	0.000912409
C19orf26	1.41	4.4921e-38
LOC105372288	1.41	1.55749e-10
PDE4C	1.41	3.51615e-07
GALP	1.41	2.86017e-05
ACTR3	1.41	0.0139008
HIC2	1.41	0.0443313
ZBTB38	1.41	1.05638e-16
WHSC1	1.41	0.0459087
LOC101927109	1.41	0.0221863
OTP	1.41	0.00381055
TMEM161B	1.41	0.0373125
MARCKS	1.41	4.72924e-14
LINC00957	1.41	3.17696e-10
LOC105375317	1.41	0.00768509
CADPS2	1.41	5.54604e-05
MYOM2	1.41	5.06143e-09
LOC105375967	1.41	0.000143163
FAM221B	1.41	1.30871e-22
LOC100132249	1.41	0.000117646
USP51	1.41	8.10886e-09
KIAA1522	1.4	0.000658722
PRPF18	1.4	2.21789e-12
TCF7L2	1.4	0.0133823
LHPP	1.4	6.47157e-20
DTX4	1.4	0.0166727
VWF	1.4	0.00213703
PIP4K2C	1.4	0.000203286
LINC01234	1.4	1.37204e-10
PPP2R5C	1.4	1.84524e-13
FAM169B	1.4	0.000381056
DOC2A	1.4	1.00536e-20
LOC105369213	1.4	9.20504e-05
GGT6	1.4	0.00019113
NLRP1	1.4	0.0118298
GZMM	1.4	7.33764e-05
WDR18	1.4	2.79861e-12
CELF5	1.4	0.000208992
EPS15L1	1.4	0.0028569
ZNF350-AS1	1.4	8.65633e-06
TMC4	1.4	1.81085e-10
DNAAF3	1.4	0.000839195
INO80D	1.4	1.09735e-12
PLEKHM3	1.4	0.00628562
COMT	1.4	0.000120486
GGA1	1.4	9.76661e-42
LOC400927-CSNK1E	1.4	0.0271996
LOC100130899	1.4	1.88153e-55
LOC101929697	1.4	0.000806266
IL6ST	1.4	0.000847544
GMDS	1.4	3.39125e-07
TFEB	1.4	3.08364e-10
SESN1	1.4	4.28265e-45
SCIN	1.4	0.000828165
SRRM3	1.4	3.64952e-05
LOC100287846	1.4	0.000669912
KDM4C	1.4	2.79553e-36
SPIN1	1.4	1.51025e-18
HMCN2	1.4	3.69816e-06
GRIN1	1.4	0.00042277
EIF2S3	1.4	2.72611e-29
C1orf64	1.39	0.000235606
MIR6127	1.39	5.2037e-05
ADGRL2	1.39	6.92103e-17
PPP1R15B	1.39	8.23632e-12
SMYD3	1.39	0.00449435
PRKG1	1.39	0.00633462
SGPL1	1.39	7.55581e-09
PKP3	1.39	1.67695e-07
C11orf49	1.39	7.86375e-16
ZNF384	1.39	1.36414e-52
TUBA1C	1.39	2.43488e-16
EDNRB-AS1	1.39	8.29005e-09
NALCN-AS1	1.39	0.00440872
LINC01043	1.39	4.81527e-06
TBPL2	1.39	0.0131375
NRDE2	1.39	1.12736e-27
SPRED1	1.39	1.67045e-46
UBE2Q2	1.39	1.10253e-27
LOC101927814	1.39	0.0178363
LOC101927837	1.39	0.0161809
ZNF19	1.39	4.47397e-14
ACBD4	1.39	3.15991e-33
GDPD1	1.39	0.000616356
BAIAP2	1.39	4.10258e-06
MUM1	1.39	4.05507e-06
CERS1	1.39	1.24093e-08
CILP2	1.39	1.89021e-05
CATSPERG	1.39	1.8913e-05
PRX	1.39	9.03992e-26
CHN1	1.39	1.20482e-18
UBE2C	1.39	0.0039486
TRT-CGT1-1	1.39	0.00278864
WASF1	1.39	1.67923e-29
LAT2	1.39	0.000589863
LINC01000	1.39	0.0403692
ERLIN2	1.39	0.00168105
ZNF16	1.39	6.80745e-08
LOC105375974	1.39	0.000482327
PAK3	1.39	0.02147
SAMD11	1.38	4.14715e-09
SYF2	1.38	1.53061e-16
ZNF362	1.38	3.8201e-11
TRK-TTT3-1	1.38	2.09665e-06
CYP2C9	1.38	0.00868699
PA2G4	1.38	6.72655e-16
DUSP6	1.38	8.20161e-63
LTBP2	1.38	9.86861e-09
EML1	1.38	0.00353694
IRAIN	1.38	0.00739381
HIRIP3	1.38	0.000237207
SALL1	1.38	1.0171e-49
SCN4A	1.38	0.00353694
ANKRD24	1.38	4.8324e-09
CNN1	1.38	3.49942e-05
ZSWIM4	1.38	0.00103667
RPL18A	1.38	1.46527e-05
DUXA	1.38	0.000528216
ROBO1	1.38	2.34663e-13
KALRN	1.38	6.42922e-05
LSG1	1.38	1.00179e-15
STPG2	1.38	0.0155934
AP3B1	1.38	0.00216801
BMP5	1.38	0.000101006
SYNE1	1.38	0.00269997
LAT2	1.38	0.000213837
POLR2J2	1.38	0.0269109
NXNL2	1.38	0.00268925
ZFX-AS1	1.38	4.21262e-27
NOC2L	1.37	4.33413e-10
ADGRL2	1.37	3.18233e-21
KCNN3	1.37	1.03743e-05
LOC400800	1.37	0.000247448
RBBP5	1.37	1.29708e-26
RNA5S8	1.37	0.000445763
TRIM67	1.37	9.37379e-12
PTPRE	1.37	0.00161379
PYGM	1.37	2.04648e-05
SUOX	1.37	1.43075e-05
MED13L	1.37	1.09182e-17
TAOK3	1.37	0.00204417
TAOK3	1.37	1.20565e-09
MYO1E	1.37	0.000190392
RNU5A-1	1.37	2.03749e-09
FAH	1.37	0.0486544
RNF213	1.37	3.74489e-05
STK11	1.37	8.37367e-10
GNA15	1.37	0.00205405
DENND1C	1.37	0.00238283
ZSWIM4	1.37	1.23332e-23
UPK1A	1.37	0.00676283
NFKBID	1.37	2.10403e-18
ZNF610	1.37	5.01639e-17
INO80D	1.37	9.45674e-26
EPB41L1	1.37	1.67154e-12
KCNQ2	1.37	2.25269e-06
PTK6	1.37	0.000275631
LOC100996401	1.37	2.48359e-10
TMEM191C	1.37	9.65021e-16
NHP2L1	1.37	0.000160963
PFKFB4	1.37	1.79812e-08
SEMA3F	1.37	0.000158998
DOK7	1.37	0.000325485
MAP9	1.37	0.0073937
LOC101928478	1.37	0.0018482
ARRDC3	1.37	3.97738e-25
DPYSL3	1.37	0.0441205
STK10	1.37	0.03411
CCND3	1.37	1.55644e-25
TCTE1	1.37	0.000303026
LOC100506178	1.37	6.10334e-09
LOC105375926	1.37	1.74442e-28
OXR1	1.37	2.60484e-06
NR6A1	1.37	1.62804e-40
USP9X	1.37	6.87531e-41
OTUD5	1.37	2.93357e-05
NFIA	1.36	1.5207e-13
AKNAD1	1.36	0.00217286
POGZ	1.36	6.13894e-13
LOC339529	1.36	0.00372064
TBX10	1.36	5.01172e-07
MCAM	1.36	0.000542907
ATF7IP	1.36	4.26742e-20
ADCY4	1.36	0.00885812
LOC105370964	1.36	0.000696459
C1QTNF8	1.36	4.39088e-07
SNORD3D	1.36	4.31712e-16
ZNF385C	1.36	0.00142276
POLG2	1.36	4.01951e-42
CIDEA	1.36	2.69383e-09
EBI3	1.36	1.44133e-36
CAMSAP3	1.36	1.64878e-08
ZNF317	1.36	4.15732e-14
ZFP30	1.36	5.05749e-24
SPTBN4	1.36	3.96047e-21
ZNF665	1.36	4.96355e-08
FKBP1B	1.36	1.25012e-33
GAD1	1.36	6.2202e-09
ITPA	1.36	0.00072219
RGS19	1.36	9.73698e-06
LOC105379507	1.36	2.72881e-07
MAP3K7CL	1.36	0.00616293
LINC00229	1.36	3.87901e-10
KCNH8	1.36	2.13979e-12
SLC25A26	1.36	0.00213941
CMSS1	1.36	1.23517e-08
ZBTB20	1.36	8.02086e-05
SIMC1	1.36	2.87158e-06
TRL-AAG1-3	1.36	2.91246e-19
RNF144B	1.36	0.00134378
TRA-AGC2-1	1.36	2.02389e-20
WISP3	1.36	1.39753e-12
EZR	1.36	4.96057e-07
AKR1D1	1.36	0.00385986
LOC100133669	1.36	0.00260255
LOC105376072	1.36	0.000456031
PTCH1	1.36	6.16006e-34
CDC14B	1.36	4.65046e-19
FIBCD1	1.36	7.36592e-07
ZNF157	1.36	6.98891e-17
VPS72	1.35	1.72394e-10
TTC24	1.35	0.000508275
GLS2	1.35	0.00162515
STOML3	1.35	5.79577e-09
SLITRK6	1.35	0.0156975
LOC101927248	1.35	4.81655e-28
TRT-TGT5-1	1.35	7.5132e-06
RNU6-7	1.35	8.26982e-14
FOS	1.35	4.93196e-09
SEL1L	1.35	0.00209049
IGH	1.35	0.000522104
GCOM1	1.35	0.00404215
PARP16	1.35	5.27147e-07
SKOR1	1.35	1.32061e-05
SRRM2	1.35	0.00754701
ZC3H18	1.35	7.83756e-05
NEK8	1.35	1.36971e-08
ABCA8	1.35	0.0376936
TBC1D16	1.35	6.03918e-06
TCF4	1.35	6.60506e-11
CCDC102B	1.35	0.00147709
C2CD4C	1.35	0.00283271
LOC105372233	1.35	3.89339e-14
ZNF560	1.35	1.36257e-22
MARK4	1.35	0.0024414
PPP5D1	1.35	0.000161316
KPTN	1.35	9.61381e-20
LOC105372436	1.35	2.20068e-28
SNAR-F	1.35	4.27114e-13
GAD1	1.35	5.64242e-09
NCOA6	1.35	0.0101845
KCNB1	1.35	0.00258721
LAMA5	1.35	1.05334e-06
DIDO1	1.35	3.56684e-14
DNAJC28	1.35	2.25555e-19
PDXK	1.35	0.0136572
HPS4	1.35	3.58997e-05
LOC105373017	1.35	1.38602e-12
NPHP3-ACAD11	1.35	8.08579e-22
STAG1	1.35	0.000168392
TFDP2	1.35	0.03533
HEY2	1.35	0.0419242
LOC105378102	1.35	4.11236e-31
MAD1L1	1.35	0.0476106
FBXL18	1.35	0.0112033
POU6F2	1.35	4.44015e-09
LOC105375379	1.35	0.0296075
CDK6	1.35	0.000430301
PPP1R9A	1.35	1.36114e-16
COL26A1	1.35	3.1204e-15
COL26A1	1.35	8.7915e-07
ZC3HAV1	1.35	6.02171e-06
RNY3	1.35	5.7866e-12
CSMD1	1.35	1.52775e-11
SLC7A2	1.35	6.63291e-13
LOC286059	1.35	3.77589e-05
PTPRD	1.35	0.0189355
TMC1	1.35	0.00112204
TFE3	1.35	3.03442e-06
LOC105376805	1.34	1.89775e-56
NFIA	1.34	6.95446e-07
RPS6KC1	1.34	0.0012443
SYT8	1.34	8.66919e-07
MAP4K2	1.34	1.21412e-19
LINC00938	1.34	3.14078e-27
FREM2	1.34	9.41915e-40
PCDH9	1.34	0.00280178
ATP6V1D	1.34	4.96633e-35
LOC105370550	1.34	0.00142946
TNRC6A	1.34	1.31851e-13
ALOXE3	1.34	4.15347e-06
MAPT-AS1	1.34	0.00251342
ZNF699	1.34	3.15775e-31
ZNF846	1.34	5.21756e-15
CACNA1A	1.34	0.000435044
PAK4	1.34	2.90704e-09
ZNF534	1.34	4.96212e-08
GLI2	1.34	0.0331288
SRMS	1.34	0.000476139
MYO18B	1.34	0.0021102
LL22NC01-81G9.3	1.34	6.33793e-05
RABL2B	1.34	0.000103057
MRFAP1L1	1.34	1.32607e-05
ADAMTS6	1.34	3.52043e-12
LINC00461	1.34	2.66144e-14
LOC105369178	1.34	0.000137879
TRY-GTA1-1	1.34	1.87839e-15
LOC105374996	1.34	3.35211e-07
AK9	1.34	7.01026e-15
LHFPL3	1.34	0.000103463
TAS2R4	1.34	0.00824154
MTUS1	1.34	7.7245e-07
ZFAT	1.34	1.85477e-14
GPR20	1.34	0.00417909
FREM1	1.34	0.00820107
GBA2	1.34	2.82829e-14
NHS	1.34	1.3441e-22
LOC100506901	1.34	9.00248e-08
SFPQ	1.33	9.94489e-09
AGO4	1.33	1.41088e-14
MIR137HG	1.33	1.08237e-10
TRNAN-GUU	1.33	4.45575e-57
ALDH9A1	1.33	2.57229e-30
PALD1	1.33	7.47929e-05
KCNIP2-AS1	1.33	1.09709e-05
SF1	1.33	0.00196743
ARHGEF17	1.33	0.00232539
LOC105369659	1.33	0.000614885
KCNH3	1.33	0.000245655
NOXO1	1.33	0.00244874
NOXO1	1.33	0.0043071
MGRN1	1.33	0.00078293
TMC7	1.33	7.97713e-35
LOC105371158	1.33	0.0128665
GSE1	1.33	0.0032918
LOC101929823	1.33	0.00041556
CACNB1	1.33	1.21337e-06
MAP3K14-AS1	1.33	0.00978133
LOC388406	1.33	5.66474e-05
CBX4	1.33	9.62567e-07
TEX19	1.33	0.000241845
SEMA6B	1.33	5.37176e-08
ZNF461	1.33	7.97027e-15
RASIP1	1.33	7.54716e-15
GYPC	1.33	0.0423517
ARL4C	1.33	1.23365e-16
DNMT3B	1.33	0.000265393
SS18L1	1.33	4.21763e-06
KIAA1671	1.33	2.4657e-05
CACNG2	1.33	0.0141916
CBX6	1.33	1.111e-22
PARVB	1.33	0.000497149
GABRR3	1.33	0.000134714
ISY1-RAB43	1.33	1.0895e-23
ZIC4	1.33	0.0204733
STPG2	1.33	0.0126692
LOC729218	1.33	5.81557e-20
LOC101927359	1.33	1.10093e-05
NR2F1-AS1	1.33	2.30041e-16
PFDN1	1.33	7.8877e-08
LOC101926905	1.33	1.83652e-19
IRGM	1.33	8.62924e-24
FAM136BP	1.33	0.000792361
TRV-AAC1-5	1.33	6.3996e-15
TRNAL-CAA	1.33	1.45375e-34
MRPS10	1.33	3.69278e-20
COL9A1	1.33	0.00657968
C7orf50	1.33	6.52124e-07
CREB5	1.33	2.00861e-07
LOC102723842	1.33	0.00564216
POM121	1.33	9.25171e-06
LOC105375523	1.33	4.7777e-16
LOC105375559	1.33	0.000553294
NOS3	1.33	6.24553e-08
NRARP	1.33	2.04667e-16
GRIPAP1	1.33	6.25022e-11
ZMAT1	1.33	1.11397e-09
COL4A6	1.33	0.000162595
PIK3CD	1.32	8.32048e-05
EFHD2	1.32	4.63257e-05
RPA2	1.32	1.65062e-20
GPBP1L1	1.32	8.22257e-11
CDKN2C	1.32	7.30852e-21
PLEKHA6	1.32	0.000145345
CDC42BPA	1.32	0.00113012
OBSCN	1.32	0.00303547
FRMD4A	1.32	0.00105121
AIP	1.32	8.7254e-29
SIK3	1.32	0.00417026
WIBG	1.32	1.45588e-06
STARD13	1.32	3.05999e-38
FAM155A	1.32	0.0152985
CARS2	1.32	1.0314e-44
LOC100506016	1.32	1.36246e-19
LOC400464	1.32	3.43671e-09
USP10	1.32	2.0833e-06
ZDHHC7	1.32	1.75729e-07
ZNF778	1.32	1.00898e-34
MYO18A	1.32	3.17253e-21
NF1	1.32	3.42398e-05
C17orf96	1.32	0.000831507
WNT3	1.32	0.000238752
TCF4	1.32	3.17605e-05
CDC34	1.32	4.00185e-11
LOC105372246	1.32	1.53304e-22
PLIN3	1.32	5.8275e-08
KHSRP	1.32	0.000278983
TIMM44	1.32	0.0368591
MYO1F	1.32	0.0051649
GADD45GIP1	1.32	3.98194e-19
CRLF1	1.32	4.84768e-06
DMRTC2	1.32	8.81212e-39
ERCC1	1.32	9.81927e-24
LOC102725176	1.32	0.000114803
SSC5D	1.32	3.9395e-18
RALGAPA2	1.32	2.35281e-08
PYGB	1.32	6.93605e-08
TCEA2	1.32	2.97076e-12
ZNF74	1.32	4.76903e-14
LOC105377349	1.32	1.41215e-11
LOC102724356	1.32	1.45953e-06
LOC105379020	1.32	8.36257e-14
JARID2	1.32	4.68217e-38
HIST1H4A	1.32	1.02175e-29
TRY-GTA6-1	1.32	3.76009e-21
LOC105375010	1.32	0.000144642
IRAK1BP1	1.32	6.76901e-15
MED23	1.32	3.53792e-13
COL26A1	1.32	0.00313299
POLR2J3	1.32	0.0291271
ASIC3	1.32	1.77846e-13
PXDNL	1.32	0.00157565
LOC100996348	1.32	6.87254e-20
CUL4B	1.32	1.29584e-26
F8	1.32	4.60082e-27
CAPZB	1.31	7.50785e-09
TRE-CTC1-1	1.31	6.82417e-38
SETDB1	1.31	1.29798e-27
MLLT11	1.31	7.50158e-22
FCGR2A	1.31	7.49631e-07
SOAT1	1.31	2.94127e-27
CUBN	1.31	0.00632458
HECTD2-AS1	1.31	7.39392e-29
TENM4	1.31	0.0235536
ING4	1.31	7.27474e-44
LOC643770	1.31	1.55796e-28
HSP90B1	1.31	2.41124e-19
ATP4B	1.31	0.0357812
NOVA1	1.31	1.49765e-31
MKRN3	1.31	0.0419751
TP53BP1	1.31	5.14672e-21
UNKL	1.31	1.58375e-06
CLDN9	1.31	2.09414e-39
LOC400499	1.31	1.48264e-06
ZFP90	1.31	8.64849e-18
STX8	1.31	1.31871e-08
TRPV2	1.31	2.51373e-06
LOC100996792	1.31	0.00853856
LOC105371929	1.31	1.92581e-06
SECTM1	1.31	0.00359338
SEMA6B	1.31	7.89738e-05
LOC105372255	1.31	2.45897e-19
MLLT1	1.31	1.67976e-23
LEUTX	1.31	1.27294e-13
LOC105372415	1.31	1.10655e-13
ZNF541	1.31	0.0261241
POLR1B	1.31	1.86182e-28
ERBB4	1.31	0.00387206
SNED1	1.31	4.77398e-05
CEBPB-AS1	1.31	1.28332e-11
DPPA4	1.31	0.00268519
NELFA	1.31	5.95511e-24
PCDH7	1.31	2.64509e-05
[truncated: 32,401 more rows]
