# Supplementary material for: Targeting SWI/SNF ATPases in H3.3K27M diffuse intrinsic pontine gliomas
Source: Proc Natl Acad Sci U S A. 2023 Apr 24;120(18):e2221175120. doi: 10.1073/pnas.2221175120 (PMC10161095; doi:10.1073/pnas.2221175120)
Supplement: Supplementary file 3 — Dataset S02 (XLSX) [file pnas.2221175120.sd02.xlsx]

## Sheet: Dataset S2_RNA_seq
Gene	log2FC AU15330/DMSO	adj.P.Val AU15330-DMSO
AATK	1.23889	0.0105216
ABCA13	1.07627	0.00264132
ABCA4	-2.69943	4.23978e-05
ABCA5	1.11939	9.43644e-14
ABCB10	2.45146	1.53517e-20
ABCC4	-1.00243	1.18953e-10
ABCC6P2	-2.46332	0.000264827
ABCD1	1.21036	2.60597e-09
ABCD2	3.11036	9.68335e-06
ABCG1	-1.48698	5.30529e-07
ABHD11	-1.00866	3.51725e-08
ABHD17C	-1.16548	1.16652e-07
ABLIM2	-1.70778	0.000226936
ABTB1	-1.59451	7.64034e-11
ABTB2	-1.8799	9.8255e-13
AC003005.1	-1.05272	0.014244
AC003072.1	1.18503	0.00585441
AC004987.2	-1.35414	0.0165234
AC005077.4	1.07128	0.00452187
AC006511.2	1.45566	0.00906806
AC006538.2	1.49456	0.0116476
AC007906.2	1.064	0.00132244
AC008267.2	1.00927	0.00194458
AC008379.1	1.35288	0.00106421
AC008397.2	-1.46927	0.0102308
AC008403.1	2.17595	1.29669e-06
AC008427.1	1.14554	0.015831
AC008758.1	1.07667	0.00485508
AC010531.1	-1.9523	0.00387932
AC010900.1	1.12698	0.0184396
AC011330.1	1.14455	4.79898e-08
AC011481.1	-1.03888	1.45981e-14
AC011497.2	-1.01132	0.0304345
AC011529.1	-1.27045	3.02406e-10
AC012066.1	-1.06084	0.000342627
AC013268.1	-1.65426	0.000366497
AC013474.1	-1.27427	0.00104968
AC013489.1	1.7485	0.0160292
AC016397.1	-3.67553	0.000293354
AC017007.2	-1.03768	0.0252761
AC018755.3	1.4695	0.0243293
AC018992.1	1.2382	0.00691989
AC020612.1	-1.31585	0.00618073
AC020915.5	-1.06415	0.000379977
AC024067.1	-1.35367	0.0263746
AC025165.3	-2.86544	0.000132868
AC026740.3	-1.37051	0.00560451
AC058822.1	3.70582	1.0391e-09
AC067945.1	1.08448	0.0499125
AC068631.2	-1.82375	1.93582e-05
AC079316.1	-2.06536	2.32369e-05
AC083899.1	-1.06591	0.0132177
AC090360.1	-1.08304	0.0204295
AC090517.4	1.13583	8.55119e-08
AC091286.1	-1.84004	2.43513e-05
AC092073.1	-1.45129	0.0100948
AC092647.5	1.00015	0.000276894
AC092709.1	1.16461	0.00179227
AC092953.1	1.10626	0.0425665
AC093816.1	-1.30772	0.000761013
AC098934.2	-1.21845	0.0123475
AC104073.3	-1.17309	0.0252909
AC107871.1	-1.16392	7.88724e-10
AC108463.1	-1.48716	0.0101725
AC112229.1	-1.81156	1.85947e-09
AC112229.3	-1.52814	3.32995e-07
AC116533.1	8.22706	6.09509e-09
AC118754.1	-3.16417	1.23465e-05
AC119751.5	1.11661	0.00487497
AC129492.4	1.19268	0.0316647
AC133548.2	-1.4359	0.000248322
AC133552.2	1.12255	0.047146
AC140479.4	-2.24751	0.000103429
AC244197.3	1.1473	1.54751e-10
AC254562.1	1.22132	0.0115154
ACHE	-1.23533	3.06431e-05
ACKR3	3.21078	2.08776e-09
ACOX2	-4.41514	1.582e-08
ACRBP	1.13899	0.0133625
ACSBG1	-3.66761	2.71065e-16
ACSL4	-1.04791	2.0275e-11
ACSS1	-1.46197	6.48302e-14
ACTA2	-1.83512	2.37767e-17
ACTG1P1	1.50183	0.00712776
ACTG2	-2.35913	5.19503e-06
ACTL6B	3.25881	8.92506e-05
ACTN1	-1.4859	5.51561e-17
ACTN2	-1.51456	1.7373e-10
AD000864.1	1.022	1.07353e-05
ADAM12	-2.2603	9.02423e-05
ADAM15	-1.44327	3.35709e-15
ADAM19	-1.4526	8.45207e-17
ADAMTS12	-1.86498	8.9623e-15
ADAMTS14	2.62921	0.00015393
ADAMTS17	-2.86454	2.78983e-06
ADAMTS18	2.05465	0.00154291
ADAMTS20	-1.63264	0.0019171
ADAMTS4	-1.51702	1.94937e-14
ADAMTS5	1.02066	4.29059e-12
ADAMTS6	4.01468	4.06664e-11
ADAMTSL1	3.75342	1.45002e-05
ADAT2	-1.4841	4.50958e-12
ADCY1	-1.65402	6.13306e-17
ADGRA2	-1.88443	4.50958e-12
ADGRB1	-1.86574	2.3357e-16
ADGRB3	1.09793	5.52215e-15
ADGRD1	-1.84843	1.628e-10
ADGRE5	1.3967	1.62815e-17
ADGRF2	1.10579	0.00335278
ADGRG1	-4.05072	1.41616e-19
ADGRV1	1.51488	6.35567e-15
ADM5	-1.13427	6.98269e-06
ADORA1	-2.98172	4.61088e-12
ADRA1A	1.39086	0.01357
ADRA2C	-1.33181	0.000584887
ADRB1	-2.21417	1.34685e-13
AEBP1	-1.67507	5.14357e-17
AFAP1L1	-2.42075	7.04469e-17
AGBL4	1.08237	0.0426567
AGGF1P2	1.071	0.000105727
AGGF1P8	1.22176	0.0243468
AGO4	1.30947	5.90865e-13
AGT	-5.87349	1.01371e-15
AHDC1	-1.60075	4.25884e-14
AHNAK2	-2.55104	4.88908e-14
AHRR	-1.71735	9.68561e-08
AHRR	-1.4444	4.60261e-12
AIF1L	-1.5231	2.15516e-12
AIFM3	-1.40723	0.0386278
AIMP2	-1.13394	2.06301e-11
AJAP1	1.1495	0.0218067
AK8	1.29405	0.0285286
AKAP3	1.90841	0.000146868
AKNA	-1.23033	7.02559e-15
AKR1B1P3	1.87537	0.000497297
AKR1C2	-1.22659	0.0270639
AKTIP	1.29146	5.68433e-08
AL022394.1	-1.99663	0.000368075
AL031777.1	1.71477	0.00488163
AL035461.3	-1.07487	0.0175928
AL096711.2	1.17164	3.89798e-14
AL109615.1	-1.29098	0.0115067
AL132780.3	3.66798	0.0418177
AL139011.2	3.14545	0.00447989
AL139142.2	1.12061	0.0372913
AL139174.1	-2.03505	0.000142881
AL157400.5	-1.57498	0.0015225
AL162578.1	1.20633	0.0172481
AL353743.1	1.09969	1.8214e-05
AL358075.4	1.04367	0.00121183
AL359955.1	-1.80585	4.49061e-08
AL391822.1	2.37477	8.14876e-05
AL442663.4	-1.32702	0.0290854
AL451062.3	1.71083	0.0103301
AL513165.2	-1.88661	0.000557848
AL513477.1	1.23869	2.3118e-05
AL589987.1	1.87892	1.19763e-08
AL590132.1	-2.78346	6.4702e-08
AL591379.1	-1.22878	4.0721e-06
AL603832.3	-1.15836	0.0213325
AL669818.1	1.68703	0.00261237
AL683842.1	-3.66452	1.63434e-05
AL691442.1	-1.10972	0.0368141
ALCAM	1.07807	0.000258852
ALDH1A2	-1.43492	0.0167648
ALDH1B1	-1.19596	2.01666e-12
ALDH1L1	1.21285	1.69251e-10
ALDH1L2	-1.79362	7.72313e-17
ALDH4A1	1.04794	2.40947e-05
ALG3	-1.07992	4.55221e-10
ALK	-3.1557	2.83893e-10
ALPK2	-1.37551	0.00160621
ALPL	-1.02918	0.000211688
AMD1	-1.21599	1.41594e-14
AMER1	-1.11593	2.22496e-12
AMOT	2.25902	3.58843e-17
AMPD2	-1.03036	9.40648e-12
AMPH	1.77462	0.00374029
AMZ2P1	1.07242	1.76915e-07
ANGPTL1	1.33568	6.0308e-13
ANGPTL2	-1.56073	7.66919e-11
ANKDD1A	-1.02076	9.41488e-07
ANKRD20A3	1.25112	2.22524e-09
ANKRD24	1.91558	0.00340687
ANKRD33B	-1.0496	1.04902e-06
ANOS1	-1.41265	3.36938e-06
ANXA1	-3.19186	1.02899e-06
ANXA6	-1.43566	1.22396e-15
AP000295.1	1.37196	1.60105e-06
AP000641.1	1.32717	0.00295715
AP000944.2	-1.83884	6.00116e-12
AP002956.1	-3.42063	3.61807e-17
APBA1	1.37686	0.0326038
APBB2	-1.05244	7.1245e-12
APLP1	2.34318	1.76215e-16
APOC1	-1.52516	6.3277e-05
APOC2	-1.21129	0.0456336
APOL3	-1.90163	2.3118e-05
AQP1	-2.67268	3.74425e-06
AQP11	1.17748	0.000849569
AQP7	-1.75697	1.41686e-08
AQP7P1	-1.93302	0.000450964
ARAP3	-2.40559	5.56092e-19
ARG2	-2.59978	3.29503e-10
ARHGAP19	1.22478	1.49061e-14
ARHGAP22	-2.45006	1.91682e-13
ARHGAP23	-1.49756	8.56597e-10
ARHGAP25	-1.42735	3.59298e-12
ARHGAP31	-1.00348	5.21373e-13
ARHGDIB	-4.24045	2.35701e-06
ARHGEF17	-1.22065	1.52598e-12
ARHGEF2	-1.84184	2.54389e-19
ARHGEF4	-1.48605	1.42224e-05
ARID3A	1.06752	2.38873e-11
ARID3B	2.51775	5.10425e-14
ARID5A	-2.08445	5.45172e-09
ARIH2OS	1.13656	0.00143168
ARL4A	2.02143	1.23192e-18
ARL4AP5	-1.23425	0.0309088
ARL4C	2.82637	3.41503e-21
ARMC12	1.71152	2.69878e-06
ARMH1	1.86939	2.32667e-06
ARSI	-1.61048	3.94023e-06
ASAH2	-1.05157	0.000953948
ASB13	-1.58995	1.14562e-11
ASB2	-3.49605	1.39891e-06
ASB5	2.54745	9.78361e-05
ASPHD1	-1.15451	0.000377686
ATF3	-3.05027	2.98126e-09
ATF4P3	-1.69863	0.000238576
ATG10	1.02493	1.02754e-08
ATG16L1	-1.99401	3.31841e-18
ATG9B	-2.12268	0.00898912
ATP1A2	-5.22324	9.64122e-19
ATP1B2	-1.86092	8.63462e-19
ATP2A1	1.1529	0.004693
ATP2B2	-1.98877	0.000395782
ATP6V0CP4	-1.9187	0.0207568
ATP6V0E2	2.76251	2.57361e-12
ATP6V1G2	2.06188	0.00604778
ATP9A	1.51627	4.89297e-14
AVEN	-1.17174	3.27065e-09
AVPR1A	2.72101	0.000325481
AXL	1.00534	1.10453e-10
AZIN2	-1.14951	1.40368e-05
B3GAT1	-1.16448	2.29368e-11
B3GNT9	1.96335	4.12796e-05
B4GALNT3	-1.68695	1.40374e-13
BAALC	1.30529	9.32248e-06
BACH2	2.20608	4.30268e-12
BAG2	-1.12887	1.34752e-11
BASP1	1.50817	8.74931e-05
BBOF1	1.83988	0.000131669
BBS4	1.12576	6.67822e-13
BCAM	-3.07811	9.39621e-20
BCAR3	-1.5885	4.15582e-12
BCAS3	1.08621	3.20983e-10
BCAT1	-1.18184	9.95857e-17
BCHE	-1.32964	4.51971e-14
BCL11B	-1.84089	0.000776192
BCL3	-2.26483	3.76916e-17
BCL9	1.29678	1.6579e-13
BCRP2	-1.00418	7.7152e-05
BEX1	1.32064	0.00833525
BFSP1	-1.20034	3.15202e-05
BHLHE41	-1.79967	8.08868e-07
BICC1	-1.15716	0.0381034
BICRAL	1.87417	2.77345e-17
BIN1	-1.46499	5.10538e-13
BLACAT1	-3.7607	1.27415e-18
BLID	1.12486	0.00300076
BLZF2P	-1.99231	0.000194382
BMF	3.97333	5.00257e-16
BMP2	6.35694	1.65786e-08
BMP3	1.85108	0.00362382
BMP5	1.39694	1.3404e-14
BMP8B	-1.85575	5.3624e-13
BMS1P10	-1.61747	3.26021e-09
BMS1P11	-2.01603	0.000336911
BMS1P22	-1.0715	0.0411731
BOC	-1.74917	4.05168e-18
BOLA2P3	2.53543	6.81367e-08
BOP1	-1.55194	1.97117e-11
BORCS6	2.76576	5.40751e-10
BRINP1	-1.53001	8.72202e-05
BRINP3	1.09392	4.57241e-16
BSN	1.23008	1.82239e-12
BST2	-4.6461	1.31694e-08
BTBD17	-1.50191	7.53712e-05
BTBD19	-2.40027	1.92815e-11
BTG1	1.20575	6.68456e-15
BTN3A2	-1.41244	5.79566e-11
BZW2	-1.5225	6.2476e-17
C11orf96	-1.15214	3.06546e-08
C15orf39	-1.3467	2.13905e-13
C15orf65	1.314	0.0108769
C17orf97	1.52282	0.00284998
C19orf73	1.29445	0.0167446
C1orf54	-1.46495	0.000105182
C1orf56	1.04485	3.65376e-06
C1orf61	-1.93273	1.87365e-19
C20orf27	-1.10891	1.37453e-12
C2CD2	-1.05222	2.99662e-11
C2CD4C	1.28927	6.80763e-05
C2orf76	1.22655	6.73871e-05
C2orf80	-1.50655	0.00100426
C2orf81	1.32823	1.21917e-05
C3orf52	-2.41677	4.3758e-09
C4A	-3.45761	4.32838e-12
C4B	-2.95665	1.74112e-08
C4BPAP1	1.09563	0.0229953
C4orf54	-1.32844	0.00334036
C5	1.1114	2.68922e-11
C6orf223	-2.33191	2.58833e-06
C8orf37	2.0417	4.49694e-11
C8orf48	1.45111	0.000147636
C8orf86	1.85508	0.000196642
C9orf24	-1.98914	0.00322057
CA11	2.04484	2.2856e-15
CA12	-3.20821	4.86484e-21
CA2	4.048	5.00813e-16
CA9	-4.12599	6.65258e-07
CAB39L	1.07424	7.21167e-08
CABCOCO1	1.1062	0.00559452
CACNA1C	-1.89842	2.7011e-10
CACNA1E	-4.89084	4.58012e-16
CACNA1G	1.54084	3.56131e-06
CACNA2D4	-4.95099	1.68396e-06
CACNG8	-1.28204	2.20288e-15
CADM2	5.02986	1.1659e-08
CADPS	1.47668	0.00543673
CALB1	1.56171	5.88608e-06
CALB2	4.00085	2.36695e-07
CALCB	-1.66925	0.000771896
CALCOCO1	1.45359	2.57886e-11
CALHM2	-5.32751	5.5311e-07
CALM1	-1.90857	6.70945e-20
CALML4	-1.64079	7.08839e-10
CAMK2A	-3.09113	2.76317e-11
CAMK2B	-3.83384	3.01128e-09
CAMKK1	-1.95322	2.69382e-08
CAMKV	-2.47467	2.00352e-09
CAPN11	-1.69568	0.000134127
CAPN5	-2.26351	6.39549e-17
CARD10	-1.37959	1.93069e-08
CARD16	-3.88415	1.29837e-06
CARD9	-2.30944	9.43521e-09
CARF	1.2477	6.76672e-11
CARMIL1	1.49708	2.59246e-15
CASC10	1.07037	3.46288e-08
CASP1	-4.85412	5.04705e-09
CASP9	1.52758	3.81722e-08
CASQ1	-5.09948	6.72278e-11
CASTOR2	1.75622	9.00884e-08
CASTOR3	1.39797	1.50587e-09
CAV1	-2.88248	7.44403e-13
CAVIN3	-1.87544	7.69359e-09
CBFA2T3	1.61443	0.00564474
CBLN1	1.3182	1.64247e-12
CBR3	-2.73423	8.48637e-10
CBY1	1.06541	4.44925e-10
CCDC106	1.51671	1.66237e-12
CCDC113	-1.26405	5.44311e-06
CCDC121	1.94972	3.37786e-09
CCDC136	-1.99293	7.97332e-17
CCDC148	1.29746	0.00109164
CCDC151	1.09061	0.000151705
CCDC152	1.1994	0.0203855
CCDC154	1.05845	0.0420782
CCDC160	1.3939	1.24942e-06
CCDC171	1.1181	1.07794e-09
CCDC188	-1.9014	4.7361e-08
CCDC191	1.07716	7.62935e-07
CCDC33	-1.81223	1.50238e-08
CCDC7	1.03073	1.13175e-06
CCDC74A	1.23993	1.51562e-07
CCDC74B	1.45004	2.34901e-06
CCDC78	-2.68484	1.30846e-13
CCDC85B	-1.23093	8.16381e-11
CCDC86	-1.32529	4.01034e-13
CCDC88C	-1.15647	5.25551e-12
CCDC96	1.88902	0.000186244
CCDC9B	-1.12533	1.44084e-09
CCL15	-4.23008	3.42101e-07
CCN1	-1.08525	0.000203457
CCNB1IP1	-1.20798	4.64137e-12
CCNB3	1.58487	9.3377e-07
CCND2	-1.37265	3.2581e-18
CCNG2	1.24945	3.58455e-13
CD163L1	-2.81495	8.05317e-10
CD200	4.32862	2.80764e-06
CD248	-2.53571	4.87484e-11
CD34	-1.60582	2.20195e-08
CD4	-2.65969	2.20955e-05
CD81	-1.6584	3.61807e-17
CD9	-1.72619	5.71267e-13
CD93	-5.29765	5.1849e-12
CDC42EP1	-1.08485	2.2717e-10
CDC42EP2	-2.56694	2.49482e-09
CDC42EP3	-1.67621	2.78078e-16
CDC42EP5	2.34639	0.0336432
CDCA7	-1.15786	5.96905e-14
CDH10	5.17233	4.3452e-11
CDH15	-2.00928	1.04902e-06
CDH19	1.49591	0.000100749
CDH22	-1.23236	0.00666291
CDH24	-1.96156	4.99209e-16
CDH5	-4.47001	2.83945e-08
CDK5R1	-1.33944	5.24821e-09
CDK5R2	2.39945	1.31984e-05
CDKL2	1.15733	0.0138246
CDKN1A	-2.02595	5.37125e-18
CDKN1C	-1.7068	1.30038e-06
CEACAM19	-1.06162	9.64691e-06
CEBPB	-2.54275	1.06026e-15
CELF5	1.50123	1.09012e-06
CELSR3	1.42083	2.92222e-15
CEP19	1.44849	8.43178e-06
CERS4	-1.04343	1.12611e-05
CETP	-1.5427	6.06184e-06
CFAP45	-2.89499	0.000415783
CHAC2	-1.04626	0.000398825
CHCHD10	-1.20155	1.19217e-06
CHD3	1.35688	1.34233e-16
CHGB	2.16545	4.25884e-14
CHI3L1	-3.40964	4.94703e-21
CHIC2	1.27371	6.98732e-09
CHL1	1.40495	9.00974e-06
CHPF	-2.62456	5.69135e-17
CHRDL1	-1.4035	1.00303e-12
CHRFAM7A	-1.46447	0.000283979
CHRNA7	-1.07841	8.42652e-10
CHRNA9	1.77591	8.24494e-05
CHRNB2	-1.34374	2.13897e-09
CHRND	-3.33946	2.72767e-05
CHST11	-1.82117	5.51561e-17
CHST15	-2.65789	2.02319e-17
CHST3	-1.25883	1.52945e-15
CHST8	-2.29888	6.99109e-05
CIB1	-1.10012	1.20405e-07
CISD1	-1.09803	1.95947e-09
CISH	-3.13937	3.81386e-12
CITED1	-2.38788	2.78828e-13
CITED2	1.22874	1.43554e-09
CKB	-1.9673	5.13829e-18
CLCF1	1.90701	9.62187e-05
CLCN3P1	2.39266	8.62666e-15
CLCNKA	-2.05512	0.00198821
CLEC18A	-1.67183	0.0040975
CLIC1	-1.83202	8.39771e-15
CLIC2	-1.05637	2.74029e-05
CLIP3	1.29114	1.69267e-11
CLMN	-1.26771	4.70093e-11
CLMP	-2.05856	8.13363e-12
CLN6	-1.02732	1.48565e-13
CLPSL2	-1.46081	0.0110811
CLUH	-1.05569	7.11492e-13
CMKLR1	-3.11836	3.22254e-11
CMTM7	-1.3061	1.21648e-11
CNIH2	1.18285	6.79628e-10
CNIH3	-1.39526	1.16707e-10
CNR1	5.5253	2.34256e-07
CNTFR	-3.00579	3.93707e-15
CNTN1	3.61557	1.25277e-06
CNTNAP3	-1.39913	0.000690571
CNTNAP5	1.07162	0.0355635
COA7	-1.08001	1.96609e-12
COL13A1	-2.35399	0.000130856
COL18A1	-1.19536	0.000103305
COL1A1	-2.16723	3.96075e-09
COL20A1	-1.31075	0.00485487
COL22A1	-2.07581	2.89244e-09
COL27A1	-1.19108	9.07578e-11
COL28A1	-1.08532	6.79262e-05
COL3A1	4.00881	1.48572e-05
COL5A1	-1.55674	1.5608e-09
COL6A1	-2.02368	6.70064e-19
COL9A2	-1.38527	8.22577e-09
COL9A3	-2.56788	6.42401e-17
COPZ2	-1.40017	0.000898481
COQ8A	-1.48626	1.17629e-14
CORO2A	-2.23662	9.30351e-12
CORO2B	-2.22202	1.5799e-18
COTL1	-1.62416	2.25378e-18
CPNE4	-1.18372	0.000674707
CPNE5	-3.22742	1.99832e-15
CRLF1	2.7851	1.83214e-05
CRTAP	-1.61458	4.12105e-17
CRYAB	-2.31453	2.22268e-10
CRYM-AS1	-1.01768	0.00581685
CSF1	-2.4823	1.6535e-15
CSF1R	-1.03329	0.0204782
CSK	-1.36665	1.31612e-16
CSMD1	1.31774	0.000115097
CSNK2A3	-1.41193	0.0231063
CSPG4	-2.54409	1.13876e-19
CSRNP1	-1.7436	3.34653e-09
CSRP1	-1.8248	1.77326e-15
CTC1	1.53067	2.20288e-15
CTSV	1.13655	2.64965e-07
CTU1	-1.34532	1.68618e-08
CU634019.7	-1.09005	0.0398679
CX3CL1	-1.55544	1.3266e-09
CXADR	1.40269	1.89679e-09
CXXC4	2.66271	1.63225e-19
CXXC5	-1.33291	1.95471e-13
CYLD	1.28035	1.49901e-12
CYP27B1	-1.17561	3.72043e-05
CYP4A22	-1.45054	0.00343593
CYP4F30P	2.91833	0.00393184
CYP7B1	-1.44096	5.4575e-10
CYTL1	-1.3931	9.27303e-08
DAB1	-1.78164	2.96292e-08
DAGLA	-1.9214	1.28421e-16
DAO	-3.82724	5.24578e-06
DAPK1	2.67996	4.16755e-06
DBI	-1.06715	4.36629e-12
DBNDD1	-1.36891	2.14656e-10
DBP	1.14972	1.09852e-09
DCAF13	-1.00403	5.59015e-14
DCAF4	-1.63773	4.74922e-12
DCAF4L2	2.4956	0.00136855
DCLK1	1.13211	0.00416931
DCTPP1	-1.29899	9.11325e-11
DDAH2	-4.48673	1.45912e-08
DDIT4	-1.43436	5.34468e-16
DDN	-2.86313	8.0133e-17
DDX21	-1.31526	2.04967e-16
DENND2A	-1.18768	1.09489e-14
DENND6B	1.03634	3.7645e-08
DEPP1	-4.27137	1.4765e-06
DERL3	-1.21529	0.000150483
DGKB	1.33326	5.36104e-08
DHFRP1	3.25329	0.0115923
DIAPH2	-1.02145	6.07163e-10
DIO2	1.98695	0.00116871
DIPK1A	2.77972	2.11283e-08
DISC1	-1.19019	1.73689e-11
DISP2	1.00346	1.29565e-07
DKC1	-1.02436	2.42624e-14
DKK1	3.11036	2.81898e-14
DKK3	-1.62133	0.000182823
DKKL1	1.91422	2.78161e-05
DLGAP3	2.1083	8.81045e-06
DLK2	1.30873	0.000410136
DLL1	1.27622	0.0035127
DLL3	1.43473	2.94065e-06
DLX1	1.09103	0.0273146
DLX2	3.91725	2.78145e-08
DLX3	-4.57548	1.99576e-05
DMD	1.27239	2.08353e-07
DMTN	-1.88768	3.91021e-06
DNAH5	1.26925	0.0378275
DNAH9	-1.13069	0.00515397
DNAJB2	1.31294	1.04305e-13
DNAJB7	-1.01117	0.0485877
DNAJC12	-2.06942	2.57909e-07
DNAJC22	-1.10062	2.22582e-07
DNAJC4	1.03412	2.80273e-09
DNASE2	1.56808	5.69009e-13
DNER	1.32576	6.6388e-05
DNM1P47	1.75677	3.5878e-11
DNPEP	-1.3959	4.69533e-12
DOCK10	1.64015	1.13582e-16
DOK4	-1.35725	2.86451e-12
DPF1	-1.15822	2.09862e-11
DPP4	-1.63855	5.03808e-11
DPY19L3	-1.01517	9.62324e-14
DRAXIN	-1.6532	7.07741e-13
DRC1	1.73959	0.00203762
DSCAM	-1.41667	7.15395e-07
DSEL	1.20529	1.72214e-11
DTX4	-2.08293	6.6794e-13
DUOX1	-1.04619	0.0155488
DUSP2	-4.59772	9.63331e-13
DUSP23	-1.35739	6.00985e-07
DUSP26	-2.48332	0.000315135
DUSP5	-3.18753	1.41616e-19
DUSP7	-1.56038	2.01092e-12
DUSP9	-3.3443	1.02748e-08
DYNC1I1	1.66089	6.41091e-11
DYSF	-2.08179	9.07257e-14
EAF2	-1.14371	0.0436754
EBF2	1.18979	0.0276974
EBP	-1.0901	1.39118e-10
ECE1	-1.18161	3.96665e-13
ECEL1	-1.94439	6.00756e-11
ECHDC1	1.07135	2.21659e-12
ECM1	-2.71207	4.91432e-09
ECSCR	-7.03621	2.36025e-09
EDA	-1.62326	0.00386
EDARADD	-1.00869	7.61591e-05
EDNRB	2.38344	1.53151e-17
EEF1AKMT4	-2.24146	1.81023e-06
EEF1E1	-1.00782	2.4203e-09
EEF2K	-1.2432	1.0664e-08
EFCAB1	-1.43296	8.4201e-07
EFCC1	-1.44631	5.24721e-05
EFHC2	1.69807	0.0016163
EFHD2	-1.76927	5.33162e-13
EFNA1	-1.47611	6.5075e-10
EFNB1	-2.24021	1.6941e-15
EFNB2	1.45824	5.22293e-17
EGF	-2.40643	2.79188e-10
EGFL8	1.17381	0.000600443
EGLN3	-1.80082	6.15213e-07
EHD4	-1.33155	3.28206e-12
EIF3CL	-1.13558	0.00140358
EIF4A1	-1.25955	7.38364e-17
EIF4BP6	-1.12901	3.23487e-06
EIF4EBP1	-1.42957	2.63162e-13
ELF1	1.10003	1.70718e-10
ELL2	1.75372	4.03063e-05
ELMOD1	-1.45018	9.00884e-08
ELOVL3	-1.04387	0.0488173
ELOVL6	-1.17975	8.65564e-15
EMC9	1.02352	0.0016977
EMID1	-2.75731	4.15533e-16
EMILIN1	-3.0031	8.55089e-05
EMP3	-1.09177	3.281e-12
ENDOD1	-1.47069	7.1051e-13
ENG	-1.82706	1.10833e-15
ENKUR	1.28393	2.6733e-05
ENO1	-1.17478	6.27597e-17
ENO1P3	-1.95901	7.58706e-05
ENO2	-1.1096	4.95098e-13
ENPP2	1.31105	5.10128e-12
EPHA2	-2.3467	6.39369e-12
EPHA5	2.0959	4.14323e-20
EPHB2	-1.82399	2.95298e-16
EPHB3	-1.14973	3.8903e-15
ERAP2	-1.02779	2.37619e-05
ERBB4	1.94345	4.8279e-08
ERCC1	1.05329	9.77599e-15
ERRFI1	1.79583	4.05183e-19
ERVFRD-3	-1.56789	0.0149096
ERVMER34-1	-1.16697	0.000464985
ESPN	-2.41062	6.21207e-05
ESRRA	-1.42737	1.28765e-11
ETHE1	-1.10855	1.87501e-06
ETS2	-1.65923	3.26359e-11
ETV1	1.49077	1.6796e-18
EXOC3L2	-4.15611	1.38688e-14
EXOSC5	-1.66717	3.55551e-10
EYA2	1.11777	0.0392459
F12	-1.74382	7.0836e-07
F2RL1	-2.03218	0.00270966
F3	-1.44598	7.28265e-09
F7	-3.04161	5.85323e-05
FABP3	-2.8827	2.56787e-07
FAM110B	1.59133	2.07755e-06
FAM110D	-1.1756	0.000267779
FAM124B	1.03698	0.0271324
FAM153A	-1.01439	0.044724
FAM162B	-1.02727	6.42848e-06
FAM178B	-3.46299	2.06096e-06
FAM187A	-1.29389	0.00286713
FAM201B	1.34938	0.00368586
FAM20C	-1.67146	4.05968e-08
FAM216A	-1.27479	1.18343e-10
FAM219A	-1.56644	1.40511e-15
FAM21FP	1.36606	0.0140944
FAM227A	1.59447	3.10657e-12
FAM229B	1.08166	7.23411e-05
FAM43A	2.86048	5.92214e-14
FAM49A	-2.22834	6.45403e-11
FAM57B	1.36995	1.05416e-07
FAM81A	-2.30106	2.9883e-12
FAM83C	-1.80875	0.00164917
FAM84B	1.62746	3.08542e-16
FAM86B1	-1.05396	7.2159e-08
FAM86JP	1.04894	0.0214075
FAM95C	1.12658	5.47703e-05
FAP	-1.52121	0.0012364
FAR2	-1.02119	6.48474e-07
FAR2P2	-1.07298	0.0183914
FASN	-1.2982	4.12105e-17
FAT4	2.59869	5.13043e-13
FBF1	1.1892	2.42044e-12
FBLIM1	-1.04703	7.9814e-11
FBLN2	-2.36993	2.56083e-05
FBN2	-1.15462	7.66662e-17
FBXL22	-2.39949	2.5632e-05
FBXL7	1.06851	4.96943e-09
FBXO32	-1.15573	1.66516e-11
FBXO41	-1.3522	1.19839e-12
FBXO6	1.42363	1.80191e-09
FCER1G	1.36263	0.000864026
FCGR2A	-2.12905	1.82262e-09
FCGR2B	-1.75096	0.00217345
FCGR2C	-2.75999	1.58071e-05
FDPSP8	1.09227	0.0162293
FER	1.09299	3.79541e-14
FER1L4	1.30487	7.19641e-06
FERMT1	-1.98458	7.55152e-13
FEV	-1.68268	0.00567734
FEZ1	-1.35659	6.55532e-13
FGD5	-2.25833	2.25158e-10
FGF11	1.65149	0.00176549
FGF12	1.20653	0.00884634
FGFR3	-1.71851	5.99586e-05
FGFR4	-2.45693	5.25147e-09
FGFRL1	-1.45783	2.11807e-14
FHOD1	-1.37814	5.00359e-12
FIG4	1.00726	0.000241643
FIGN	1.41947	1.72855e-16
FJX1	-1.36865	3.52561e-09
FKBP4	-1.27226	2.40528e-16
FKBP9P1	-1.23905	6.03678e-06
FKBPL	-3.12945	0.00249476
FLNA	-2.03174	7.25068e-20
FLNB	-1.10477	1.60824e-15
FLNC	-2.72484	1.48311e-05
FLOT1	-2.57541	2.38838e-13
FLT3LG	-1.09561	8.70249e-05
FLT4	-2.3628	9.40648e-12
FN1	1.3211	0.0060379
FNDC10	-1.23618	0.00131624
FOLH1	1.04745	9.3364e-11
FOLH1B	1.17441	0.0210153
FOXD4L1	-1.06973	0.0115832
FOXD4L4	-1.34133	0.0463271
FOXO1	-1.34069	8.83449e-15
FP236241.2	-1.09005	0.0398679
FRG1BP	1.36618	1.00833e-07
FRG1GP	1.50717	0.00379105
FRG1JP	1.30927	0.0166974
FRMD4B	-1.34332	1.15715e-12
FRY	-1.1819	3.10225e-12
FSIP1	1.00456	0.000255887
FST	-1.67067	1.36333e-05
FSTL5	6.49241	5.10641e-08
FTL	-1.10456	1.33608e-14
FXYD5	-1.84279	3.26767e-09
FXYD6	-1.91053	4.68486e-13
FYN	-1.31256	3.9435e-16
FZD5	-1.1957	4.36024e-12
FZD6	-1.85687	2.43656e-13
FZD9	-1.49756	3.14463e-05
GABRA5	-1.57382	7.09177e-10
GABRR1	-1.98812	4.90558e-10
GAD1	2.34716	1.2147e-16
GAD2	-4.64946	3.23066e-06
GAL3ST4	-1.12346	3.90301e-07
GALNS	1.8375	4.50219e-15
GALNT14	-1.20579	0.000113423
GALNT16	-1.06905	2.40171e-09
GALNT18	-2.70181	5.56972e-12
GALNT9	-2.08452	0.00194809
GARNL3	-1.13261	3.12584e-09
GAS1	1.31208	2.99949e-16
GAS7	-3.61907	8.45207e-17
GATA2	-2.26725	2.25018e-10
GATA3	-2.17851	2.0199e-05
GBA	1.09565	2.17559e-12
GBP1	-2.56004	3.96008e-07
GCA	2.34712	1.06776e-06
GCNT2	-1.02242	4.29894e-05
GDF11	-1.55495	2.11838e-17
GDF15	-3.9132	2.21416e-09
GDF9	1.34618	0.00163682
GDPD1	1.11732	9.67985e-07
GDPD2	-3.3256	8.60093e-11
GDPD5	-1.03142	7.02117e-09
GFPT2	-1.23421	0.00065308
GFRA1	1.06668	0.0147999
GFY	-2.96788	7.05604e-07
GGT5	-3.29415	1.12892e-13
GIMAP2	-1.83981	1.05469e-07
GINS2	1.26141	3.58221e-15
GIPR	1.21639	6.72508e-08
GJA1	-1.10409	2.99607e-10
GLI1	1.11038	1.47838e-10
GLIPR1	-1.55818	3.8428e-09
GLIPR2	-1.36245	9.11325e-11
GLRA3	1.54206	5.1603e-06
GLRB	1.1128	2.06683e-07
GLUD2	1.4146	1.68567e-07
GM2A	1.39501	6.67822e-13
GMFG	-1.98614	2.2434e-06
GMPR	-1.965	9.54682e-08
GNB3	-1.42591	7.3221e-13
GNG4	-1.24793	1.95471e-13
GNG7	-1.72482	5.82922e-15
GNL3	-1.1584	3.35709e-15
GON7	-2.00808	0.00746892
GPAA1P2	-1.6494	2.74432e-06
GPAT3	-1.17788	0.00700622
GPC1	1.5556	5.75537e-17
GPC3	2.11809	0.00111138
GPC4	1.50061	1.91959e-05
GPM6B	-1.24223	3.10975e-16
GPR135	-1.31958	3.43182e-12
GPR137	1.02297	1.71649e-10
GPR153	-1.62472	9.65778e-17
GPR18	-5.31258	2.37891e-06
GPR21	1.01133	0.019642
GPR37	1.37273	0.000137743
GPR39	1.31799	0.0078562
GPRASP2	1.07739	0.0164595
GPRC5C	-2.32294	1.48808e-08
GPSM3	-2.95872	0.00230167
GRAMD1A	-1.26053	3.05907e-15
GRAMD1B	-2.13605	4.29099e-09
GRAP	-2.01356	0.000177052
GRAPL	-3.65063	2.00648e-06
GRASP	-2.13085	6.82983e-10
GRB10	-1.23463	3.66929e-17
GRIA2	1.98747	2.8594e-19
GRIA4	1.26276	3.21175e-13
GRIK3	1.72553	8.85495e-11
GRIK4	-1.90557	1.54357e-06
GRIP2	-3.67155	4.10515e-13
GRM2	-5.01449	3.07303e-17
GRM7	-1.04189	0.0390582
GSAP	1.47965	5.65579e-09
GSDME	1.03862	8.62334e-06
GSTT2B	-1.36394	3.10513e-06
GTDC1	1.28509	8.84554e-11
GTF2IP23	1.00551	0.0205883
GTPBP3	-1.1549	1.44569e-10
GUCY1A2	1.36462	0.00377151
GYPC	-1.01792	1.77074e-10
HAGHL	-2.08696	3.99121e-11
HAPLN3	-1.48673	1.40579e-05
HAS2	1.00116	5.85433e-09
HAVCR2	-1.87875	0.000394031
HBEGF	-1.66289	1.43389e-06
HBP1	1.33665	5.51891e-13
HCN1	2.64172	2.05404e-07
HCN3	1.89155	4.42523e-12
HCN4	3.25703	1.5354e-05
HDC	-1.75294	3.75318e-16
HES4	1.39476	1.26572e-07
HES7	2.19639	1.42479e-09
HEY1	2.41605	6.84881e-18
HFE	1.3406	4.60512e-07
HHAT	1.09302	0.00928052
HIC1	-1.20496	0.000169447
HID1	1.79342	0.000365225
HIST1H2BG	-1.0674	3.39526e-13
HIST1H4D	1.60768	0.00888822
HIST1H4I	1.82764	3.64201e-05
HK1	-1.42087	2.3357e-16
HK2	-1.80759	5.30105e-17
HLA-B	-1.22015	0.00026021
HLX	-1.10484	2.22965e-06
HMCN1	2.56418	1.222e-06
HMGB1P1	-3.18108	2.91187e-05
HMOX1	1.07502	1.21615e-05
HNRNPA1P6	-2.34709	9.53893e-05
HOMER1	1.27489	3.81121e-16
HOMER3	-1.3009	9.45057e-12
HOOK2	-1.08885	2.39465e-10
HR	-2.10581	5.02577e-06
HRH2	-1.27249	5.88124e-05
HRK	-1.90554	8.77271e-10
HS3ST3A1	-1.09399	6.85254e-07
HSD11B1L	1.01566	7.5514e-06
HSPA5	-1.06394	1.89163e-15
HSPA6	-2.4392	4.88482e-08
HSPB1	-1.46155	8.56599e-18
HSPB2	-1.26465	8.23583e-05
HSPB6	-2.68543	8.1915e-10
HSPB7	-3.7262	6.28843e-09
HSPD1	-1.23805	3.04093e-17
HSPG2	-1.24407	1.18175e-15
HTRA1	-2.67941	1.01384e-05
HUS1B	1.09944	0.0391099
ICAM1	-2.76799	7.51102e-17
IER5L	-1.03445	9.89637e-10
IFFO1	-1.36159	4.33723e-16
IFFO2	-1.83882	4.37112e-11
IFI16	-1.14077	2.82432e-16
IFI30	-2.8838	1.70718e-10
IFI44	-1.84327	2.40006e-09
IFI44L	-1.35402	1.80363e-07
IFIT2	-2.21311	6.17875e-14
IFIT3	-1.46132	2.91563e-05
IFITM1	-5.43009	6.56779e-08
IFITM2	-3.40426	3.90523e-05
IFITM3	-3.09852	1.06454e-05
IFRD2	-1.28099	2.39975e-12
IFT22	1.19091	6.05419e-13
IFT27	1.32946	3.03426e-14
IGDCC3	-2.41731	3.18127e-14
IGDCC4	-1.35469	2.15383e-15
IGF2	-2.68906	1.59336e-16
IGFBP2	-1.06553	5.82922e-15
IGFBP3	2.50502	7.82868e-20
IGFBP4	-2.55069	1.42094e-11
IGFBP5	-1.43793	3.86597e-18
IGFBP6	-1.85595	0.000219318
IGFBP7	-2.91684	8.35844e-06
IGKV1OR2-108	-2.43121	0.000714739
IGSF11	1.90876	0.000837881
IGSF9B	-1.85852	5.36607e-12
IKBKE	-1.65392	1.04703e-09
IKZF2	2.41898	4.86457e-05
IL10	-1.27189	0.037308
IL12A	-2.75807	9.39671e-07
IL17D	-1.01515	0.000325515
IL17RD	-1.23648	1.48791e-15
IL1R1	-3.09204	5.47029e-08
IL2RB	-3.56181	6.32246e-10
IL33	-1.23013	0.000202926
IL6R	-1.30034	3.99644e-06
IL9RP3	-1.01366	0.0205885
ILDR2	1.11135	4.14037e-14
IMP4	-1.10696	6.55102e-12
IMPDH1	-1.37428	9.9212e-15
IMPDH1P6	1.45464	0.0143091
INF2	-1.39274	2.23868e-14
ING4	1.05411	5.95022e-12
INHA	1.46452	0.000424748
INKA1	-4.47646	7.54185e-08
INKA2	-1.91654	1.37492e-16
INPP5A	-1.08345	5.74474e-12
INPP5D	-3.9447	3.21622e-13
INPP5F	-1.02376	3.96665e-13
INPP5J	-2.44135	1.94295e-05
IP6K3	-2.48858	0.000212303
IPCEF1	-1.99261	9.65489e-09
IPO4	-1.07224	1.11694e-10
IPO8P1	-3.56104	3.52622e-07
IPP	1.04651	5.04641e-11
IQCD	1.09334	0.000187824
IQCE	1.1074	3.39526e-13
IQCJ-SCHIP1	-1.16847	1.55415e-07
IRAK2	-1.40345	9.95154e-07
IRAK4	1.32279	8.57744e-10
IRF7	1.46038	0.00694495
IRF9	1.17722	3.03228e-07
IRX2	-1.10329	5.27632e-14
ISLR	-5.07983	3.77323e-08
ITGA10	-1.52491	1.11831e-08
ITGA3	-2.16009	1.20433e-14
ITGA5	-1.58715	4.31321e-14
ITGA9	-3.04262	6.44671e-17
ITGB3	-1.29452	6.20352e-05
ITGB5	-1.28904	5.39774e-15
ITGB8	1.99227	3.77518e-17
ITIH6	-5.77715	2.2214e-07
ITPKA	1.00912	2.27421e-05
ITPR1	-1.42006	7.41206e-16
ITPR3	-1.51359	2.22261e-10
ITPRIPL1	-1.16818	1.25629e-12
ITSN2	1.0384	2.36616e-12
JADE2	-1.29326	1.03111e-14
JAG2	-2.78253	6.48302e-14
JAKMIP1	-1.81614	1.12839e-08
JAKMIP3	-1.62844	2.52277e-05
JAM2	1.07263	1.48195e-07
JDP2	-1.40567	1.721e-05
JHY	1.07503	4.1516e-05
JPH2	-4.76061	1.2447e-05
JPH4	-1.96033	2.03619e-06
JUN	-1.72592	4.05103e-18
KAZN	-1.61158	3.58636e-12
KBTBD11	3.49094	0.00270465
KBTBD3	2.67915	5.07619e-06
KBTBD4	1.00361	7.02947e-09
KCNA2	-1.06497	1.23703e-11
KCNC3	1.48735	9.48404e-14
KCNF1	-2.84146	5.78719e-06
KCNG1	-1.77044	1.81335e-11
KCNH1	-2.55332	3.52343e-15
KCNH2	-2.01008	3.07405e-12
KCNH8	3.53364	5.92962e-07
KCNIP3	-1.10896	0.0264056
KCNJ10	-2.32002	0.000121702
KCNJ11	1.65441	0.00256874
KCNJ2	1.73307	5.13829e-18
KCNJ4	-1.20497	0.000206678
KCNJ5	-2.98015	1.87822e-12
KCNK5	-2.36754	3.05263e-12
KCNMB1	-1.12851	1.15918e-07
KCNMB4	1.94852	0.000172661
KCNN2	1.65261	8.47568e-06
KCNN4	-3.42759	8.32751e-13
KCNQ2	-1.37973	2.96104e-11
KCTD16	1.36433	0.00774979
KDM5B	1.0296	4.76589e-16
KDM7A	1.31298	1.39589e-09
KHDRBS2	1.26854	0.00220737
KHDRBS3	1.45249	0.00626469
KIAA0040	1.66343	0.000215618
KIAA0408	1.38805	1.54751e-11
KIAA0895	2.1229	0.000681368
KIAA1147	1.18914	0.0249497
KIAA1217	-1.33025	3.4405e-10
KIAA1324L	3.96862	7.24896e-06
KIF21B	-1.70878	1.19687e-15
KIF26A	-2.01553	2.77345e-10
KIF26B	1.20818	0.00531322
KIF5A	-1.83165	0.0056088
KIFC2	1.25741	1.27708e-08
KIRREL1	-1.42019	1.33986e-16
KIRREL3	1.07981	0.00263457
KITLG	2.73896	3.83384e-10
KLF12	1.04961	2.58132e-14
KLF5	1.2862	9.37362e-09
KLHDC8A	-1.55017	1.67245e-18
KLHDC8B	-1.316	5.91486e-07
KLHL24	1.40381	5.25824e-14
KLHL29	-1.81713	6.03584e-15
KLHL30	-1.42661	1.53738e-06
KLHL4	1.54071	4.77077e-06
KLHL5	1.03103	2.38871e-12
KLHL6	-1.03104	5.26538e-06
KLK2	1.71814	0.00739206
KNOP1P4	-1.65591	0.0016879
KRT15	1.10983	0.0481351
KRT8P36	-1.45541	0.0122592
KRT8P41	-1.15859	0.0481857
KSR1	-1.07573	3.83367e-11
L1CAM	-1.17779	0.00373423
LAMB4	-1.04535	0.0474024
LAMC3	-2.08936	2.15778e-08
LAMP5	-1.82289	2.3205e-07
LAP3	-1.00964	9.49344e-10
LAPTM5	-2.24117	0.000222918
LARP1P1	1.57851	0.00182277
LCA5	1.13654	4.03342e-06
LCP1	-2.19329	6.48474e-07
LDHA	-1.13155	2.39431e-16
LDHAP4	2.81211	0.00696059
LDLRAD4	-1.13117	0.00301012
LEMD1	-2.97684	1.28996e-09
LFNG	-2.28859	8.26405e-11
LGALS3	-2.19552	1.12878e-17
LGALS3BP	-2.51357	1.26198e-18
LGI2	-3.35913	5.42544e-14
LGR4	-1.76757	8.91856e-17
LGR5	-1.2577	1.89243e-13
LHFPL3	-1.27608	1.91682e-13
LIF	-3.19138	1.90962e-17
LIMK1	-1.21779	7.10155e-14
LIMK2	-1.41222	1.08234e-13
LIMS2	-2.31156	0.00122048
LIMS4	-1.72426	9.28902e-08
LINGO1	-1.97092	2.34557e-13
LIX1	1.43731	1.61837e-06
LMNA	-1.33764	1.13582e-16
LMO1	-1.69247	5.14027e-10
LMO2	-3.06684	1.7472e-17
LOX	-2.57947	1.11831e-08
LOXL1	-2.02932	4.10588e-12
LPAR5	-3.91314	9.2695e-06
LPL	-1.98554	1.44841e-11
LRFN1	-1.43153	4.5923e-08
LRFN4	-1.3075	1.09623e-11
LRGUK	1.19025	0.0190834
LRP1	1.17869	1.72855e-16
LRP8	-1.90431	2.65923e-17
LRRC17	-1.94285	3.12681e-10
LRRC18	-1.11585	0.000216504
LRRC28	1.15372	8.11505e-10
LRRC29	1.33247	0.000388152
LRRC38	-1.71786	0.00191302
LRRC4	1.80444	3.06286e-05
LRRC46	2.49191	6.675e-08
LRRC4C	1.7854	0.00553834
LRRC6	3.03743	1.74602e-05
LRRC73	1.24307	0.000477185
LRRIQ1	2.12014	1.42465e-07
LRRIQ3	1.35006	0.000255134
LRRN4CL	-1.01924	0.00301249
LRRTM2	-1.88494	2.53896e-12
LRRTM3	1.42155	1.81039e-11
LRTM2	-5.67587	1.83578e-07
LRTOMT	1.01147	6.05812e-06
LSP1	-2.296	8.30754e-10
LSS	-1.00493	3.96665e-13
LTBP1	-1.42512	3.26807e-11
LTBP2	1.51968	1.38367e-06
LUM	1.50069	2.48968e-05
LY6E	-1.20226	2.48737e-06
LYAR	-1.00855	1.12573e-08
LYPD1	1.01152	0.00692166
LYSMD2	-1.34682	3.66286e-06
MACROD1	-1.05708	2.3687e-09
MADCAM1	1.52519	0.00359735
MAGED2	-1.23597	8.45207e-17
MAGED4	1.70219	6.97473e-13
MAGED4B	1.37482	2.29286e-14
MAGEL2	1.16124	0.000454094
MAGIX	1.18466	0.000807209
MAML3	1.14533	9.417e-14
MAMLD1	-1.12255	6.43678e-13
MAN1C1	-1.37733	1.71743e-06
MAP1LC3B	1.01061	2.03829e-11
MAP2	1.34307	1.90838e-16
MAP2K6	2.23359	3.6916e-15
MAPK4	-1.76339	0.000664138
MAPKAPK3	-1.91344	5.71947e-13
MARK2P17	-1.43782	0.0220002
MARS2	-1.89218	2.54358e-12
MARVELD2	1.10023	0.039976
MATN2	-1.14598	0.00125522
MATR3	-1.60411	2.629e-16
MCC	-1.13253	3.81878e-14
MCF2L	-2.60255	8.70633e-18
MCHR1	-2.26391	0.000136753
MCRIP2	-1.48394	8.16297e-10
MCRIP2P1	-1.9426	1.21541e-05
MCTP1	1.73425	3.49509e-10
MCTS2P	-1.18233	4.61905e-05
MDFI	-2.33111	8.64538e-16
MDM1	1.29613	1.48544e-11
MEOX2	-1.09828	1.4822e-08
METTL1	-1.12372	1.10197e-09
MFSD2A	-2.41796	2.10823e-09
MGARP	1.91341	0.00148768
MGAT4B	1.0876	1.60484e-11
MGLL	-2.5287	1.6535e-15
MGST1	-1.54299	3.90192e-12
MGST3	-1.59417	8.1338e-18
MICAL2	-2.02941	2.01092e-12
MICALL2	-1.08487	8.48792e-10
MIF4GD	2.08214	1.2151e-08
MILR1	-2.68706	1.04782e-07
MINDY1	1.46214	4.27842e-13
MLC1	-1.69737	3.0999e-18
MLKL	-1.82683	9.34817e-11
MLLT3	1.06385	5.66547e-13
MLXIPL	-1.44842	5.6003e-07
MMP2	-2.75333	4.23601e-11
MMP9	-4.46252	2.38524e-18
MOAP1	1.07667	0.0242603
MPC1	-1.26661	4.37971e-09
MPP4	-1.03681	0.000950459
MRM1	-1.328	5.57299e-07
MRPL12	-1.17442	1.16156e-13
MRPL34	-1.01682	1.04107e-08
MRTO4	-1.08921	6.91627e-10
MRVI1	-2.48784	4.87704e-08
MSH4	-2.32912	0.000245501
MSI1	-1.13414	6.77763e-14
MSN	-1.54793	8.70633e-18
MSR1	1.02947	0.0132208
MST1	1.08435	4.80408e-05
MSX1	-1.29107	4.40212e-05
MT1X	-1.65579	2.47725e-08
MT2A	-1.26972	2.76347e-07
MTAPP2	-1.56751	0.00289162
MTCO1P11	1.12067	0.0137331
MTHFD1	-1.01633	6.14254e-15
MTHFD1L	-1.23861	5.42541e-14
MTND4P14	1.03848	0.0493493
MTRNR2L4	-1.02378	0.0246802
MTSS1L	-1.49359	2.33609e-16
MUC1	1.47945	2.55367e-11
MUC12	-2.88794	1.49388e-05
MYBBP1A	-1.42989	5.5437e-16
MYBPC2	-2.99823	2.63426e-16
MYBPH	-2.85925	0.000136212
MYC	-2.59762	1.3834e-19
MYEF2	1.84839	5.56092e-19
MYH14	1.20363	1.36668e-15
MYH9	-1.17303	1.67234e-16
MYLK	-1.41504	2.19928e-13
MYO15B	2.27012	1.08219e-08
MYO1B	-1.05352	1.5759e-15
MYO1G	-1.17325	0.00736761
MYO5B	-1.11823	1.05809e-09
MYOF	-1.29944	1.35434e-12
MYOM1	-2.00438	3.97951e-12
MYOM2	-2.78622	3.97612e-05
MYRF	-1.22496	6.66799e-12
N4BP2L1	-1.00893	8.71564e-07
N4BP3	-1.61834	0.000184496
NAAA	-2.20667	6.33483e-08
NACC2	-1.21984	2.39964e-13
NANS	-1.20371	1.2322e-10
NAPRT	-1.07724	0.00311579
NAT8L	-1.50179	6.89676e-09
NATD1	2.01484	8.2159e-06
NAV1	-2.72336	8.70633e-18
NAV2	-1.9785	2.15322e-19
NAV3	1.0249	1.4754e-14
NBEA	2.92029	3.40218e-11
NCAM2	1.74279	7.92051e-11
NCAN	-4.08578	6.86102e-16
NCAPGP1	-1.92859	0.000419163
NCR3LG1	-2.33907	8.60219e-14
NDRG1	-4.38413	2.06745e-14
NDRG2	-1.53097	2.50109e-07
NDRG3	1.03204	1.45348e-11
NDRG4	-1.30179	5.52707e-12
NDST4	4.98946	1.72856e-06
NDUFA4L2	-1.71996	2.56442e-05
NDUFAF2	-1.20807	5.48916e-10
NDUFC2-KCTD14	-1.11857	0.0257676
NECTIN4	-1.06873	0.00227722
NEDD9	-1.06127	9.75941e-08
NEK6	-1.06171	7.5614e-13
NELL1	-1.23422	0.025294
NEO1	1.24803	1.26947e-10
NES	-2.30293	3.56695e-21
NETO1	3.0259	9.80047e-05
NEURL1	-2.51952	1.31124e-07
NEUROD1	1.17382	0.00274855
NFASC	1.52373	2.98032e-13
NGEF	-3.00574	1.50212e-17
NGFR	-3.57216	3.1616e-15
NHLRC1	1.53477	2.95401e-06
NHS	-1.05204	2.02885e-08
NHSL2	-4.4366	2.90912e-20
NID1	-1.16357	2.60618e-16
NID2	-1.07594	0.00306404
NIFK	-1.03411	2.16958e-12
NINJ1	-1.6705	1.69e-09
NIPA1	1.37655	1.94248e-14
NKAIN1	-1.18678	0.000265306
NLGN4X	2.40953	0.000201779
NLN	-1.10403	2.40543e-14
NLRC5	-1.75312	1.16861e-14
NMNAT2	-1.3063	0.00613008
NMUR2	6.11145	6.73662e-08
NNMT	-1.72423	7.53593e-08
NOC3L	-1.06098	6.89922e-13
NOCT	-1.06318	1.0853e-07
NOL6	-1.24807	1.61485e-13
NOLC1	-1.08174	3.01071e-15
NOP16	-1.57815	1.69737e-13
NOP2	-1.29214	7.31306e-17
NOP56	-1.09982	2.96e-16
NOS2	-2.49904	3.30444e-13
NOS2P1	-1.78029	0.00224811
NOTCH1	-2.43833	9.23472e-21
NOVA2	1.51436	5.26516e-14
NPAS1	-1.97751	1.39998e-05
NPAS2	-1.12758	9.59447e-14
NPAS3	1.95488	7.70162e-17
NPIPB6	-1.87627	0.0266834
NPM1P39	-2.22743	0.00100209
NPNT	-1.72439	2.17198e-09
NPPC	-2.64165	0.000128245
NPR1	-4.31419	1.05993e-08
NPR2	3.11661	5.1399e-06
NPTXR	-1.44149	3.45284e-15
NQO1	-1.59955	1.65549e-17
NR1D1	-1.31881	1.64135e-10
NR2F1	1.011	3.39181e-15
NR4A1	-1.49775	2.01982e-10
NR4A2	2.17654	2.52638e-11
NRGN	-2.58276	1.34287e-19
NRP2	-1.0209	4.02978e-13
NRTN	-1.92266	0.000305792
NRXN1	2.41101	0.00018301
NRXN2	-2.70883	2.10471e-12
NSG2	6.79302	2.74537e-08
NSMF	-1.28828	2.62016e-12
NT5E	-2.88365	2.22266e-15
NTS	8.9467	3.18032e-11
NUDT10	-1.41237	0.00729133
NUDT13	1.07426	0.000107547
NUDT18	1.65284	0.00261946
NUDT2	1.03227	1.17266e-07
NUDT8	-1.12125	0.00972356
NUPR1	-1.26108	3.20686e-09
NUTM2A	1.35051	0.00520072
NXPH1	1.43217	2.33308e-10
NXPH4	-1.69015	7.07993e-10
OACYLP	1.74515	3.15451e-06
OAF	-1.64174	6.43678e-13
OAS1	-2.38156	1.08819e-05
OBSCN	-1.40999	5.69196e-16
OBSL1	-1.82001	2.96561e-19
OCIAD2	-1.39106	1.28557e-09
OGDHL	-1.65371	4.47468e-11
OLFM2	1.21696	4.37928e-05
OLFM3	3.94447	0.000125499
OLFML3	2.8367	2.98835e-05
OLIG1	2.41526	1.46313e-19
OLIG2	1.76916	1.09784e-18
OMP	-2.46008	9.06658e-05
OPCML	-2.21121	4.96945e-05
OPRL1	1.09803	7.84889e-05
OPTN	1.14381	2.74862e-05
OR2J3	1.18642	0.020815
OR2W3	-2.67466	1.17922e-05
OR7E14P	-1.46537	0.0181474
OR7E156P	1.29773	0.00546667
OR7E94P	-1.0621	0.00629693
ORAI3	1.43063	2.36497e-06
ORM1	-5.37133	3.03296e-07
OSCP1	1.13154	3.27937e-05
OTOAP1	-1.12061	0.0155932
OTULINL	1.30055	0.00069155
OXCT2	-1.94773	2.65396e-06
P2RX5	-1.01081	1.70031e-09
P2RX6	-1.83024	0.000989435
P2RY1	2.4128	3.76412e-05
P3H2	-1.25963	2.22383e-13
PA2G4P4	1.3212	0.000584559
PABPC5	1.77996	0.000321871
PACRG	1.49059	0.000606434
PAICS	-1.00933	3.32311e-15
PAK5	1.11258	0.0318505
PALD1	-1.40871	4.5412e-06
PALM2	-1.52781	1.15423e-10
PALMD	1.14466	2.60928e-05
PAPOLB	-1.00463	0.0193699
PARD6A	4.27755	1.62753e-07
PARM1	3.5264	4.06422e-08
PARP10	-1.32387	0.00931752
PARVB	-1.19157	6.41645e-13
PBX4	-1.37218	8.11503e-05
PBXIP1	2.02323	5.35297e-16
PC	-1.01426	1.21619e-11
PCBD1	1.2126	1.99229e-06
PCBP2P1	-1.45253	0.0178933
PCDH1	-2.46136	4.12105e-17
PCDH10	2.46344	3.80365e-21
PCDH12	-4.88245	6.45537e-09
PCDH15	6.57571	5.32367e-12
PCDH17	1.25607	2.4949e-17
PCDH18	1.96164	7.25068e-20
PCDH19	1.06905	3.08293e-10
PCDH9	1.16938	2.3357e-16
PCDHAC1	1.1507	5.52525e-05
PCDHGA10	-1.35493	1.6631e-06
PCDHGA11	-1.40184	6.41913e-05
PCDHGA9	-1.30169	2.3636e-05
PCDHGB2	-1.40577	5.58507e-06
PCDHGB4	-1.07474	0.00878794
PCDHGB5	-1.42035	0.00414302
PCDHGB7	-1.79527	1.82596e-10
PCDHGB8P	-1.2037	0.00483222
PCDHGC4	-1.3998	0.00998675
PCDHGC5	-1.11569	0.0189714
PCK1	2.53062	0.0135796
PCP4	-3.1188	1.78198e-06
PCSK4	2.05743	1.53108e-08
PCSK6	-1.6767	1.02302e-17
PDE2A	-1.83128	7.88342e-11
PDE5A	1.90068	6.21858e-10
PDE7B	-1.22227	3.6797e-07
PDGFA	-1.29779	1.09405e-11
PDGFB	-3.58604	4.51045e-17
PDGFC	1.21481	5.59015e-14
PDGFD	7.19272	9.46777e-09
PDGFRA	2.77598	8.1338e-18
PDGFRB	-2.01831	3.79541e-14
PDIA5	-1.03355	6.21539e-10
PDK4	1.48413	0.000143519
PDLIM1	-1.12207	0.0028393
PDSS1	-1.12904	1.36535e-09
PDZD2	2.36483	5.64352e-18
PDZRN3	-1.18533	3.93188e-06
PEG10	1.25099	7.81194e-18
PEG3	-1.0159	1.43059e-12
PELI1	1.69194	1.25535e-16
PELI2	1.60177	0.000125087
PERP	1.1881	4.15112e-09
PEX11G	1.60631	0.000604486
PFKFB1	1.20505	0.0264007
PFKM	-1.04417	1.7181e-14
PFKP	-1.02189	8.88596e-14
PGBD5	-1.89614	1.57142e-16
PGM2L1	-1.77766	5.96021e-14
PGRMC1	-1.05149	3.35067e-11
PHB	-1.03349	4.15233e-14
PHBP4	-1.34488	0.0208533
PHC2	-1.57063	4.05168e-18
PHF19	-1.46049	1.73868e-17
PHF21A	1.0227	1.14021e-14
PHGDH	-1.45565	3.54705e-16
PHLDA2	-3.8402	4.38836e-09
PHLDA3	-1.45679	3.56631e-10
PID1	1.29898	1.90734e-09
PIFO	2.63867	0.000122644
PIGW	-2.10459	3.79276e-08
PINX1	-1.10995	2.52067e-10
PIPOX	-1.75519	6.29961e-11
PITPNM3	-1.72639	6.29541e-10
PKDCC	-3.21626	6.24681e-19
PKIG	-1.01856	2.43846e-11
PLA2G16	1.14542	0.0203446
PLA2G4A	-1.08429	4.18441e-11
PLA2G5	-1.5385	0.0138962
PLA2G6	1.31109	1.02717e-09
PLAC8L1	-1.49599	0.0233619
PLAC9	-1.96872	9.31993e-05
PLAT	-1.83944	3.14991e-09
PLAUR	-1.08711	1.1737e-07
PLCB1	-1.50124	1.54561e-16
PLCB4	-1.02539	1.2947e-12
PLCD3	-1.11959	9.4664e-08
PLCH2	-5.83993	1.89673e-05
PLCXD2	1.77875	7.06599e-08
PLD5	1.41359	1.34227e-09
PLD6	-1.42695	1.37911e-08
PLEKHA2	-1.17667	3.96873e-12
PLEKHA6	-2.39311	3.63223e-11
PLEKHB1	-1.65677	2.05866e-05
PLEKHF1	-2.13228	4.58047e-06
PLEKHG3	-1.43823	1.22396e-15
PLEKHG5	-1.21543	4.97677e-12
PLGLA	-2.44373	0.00241584
PLIN4	-1.73461	0.00180855
PLOD1	-1.21449	4.21139e-15
PLP1	-2.04806	5.73505e-06
PLP2	-1.06806	7.92945e-14
PLPP5	1.14385	3.13272e-13
PLPPR3	1.38563	0.00023405
PLSCR3	1.21508	1.26937e-07
PLXNA4	-2.83598	4.94703e-21
PLXNB3	-1.34568	4.50958e-12
PLXND1	-1.92166	4.60609e-18
PMAIP1	-1.94097	0.000808746
PMP2	2.50927	6.98112e-16
PMP22	-1.12775	3.28334e-09
PMS2P11	5.70325	1.46896e-06
PMS2P9	-3.06174	0.00249452
PNKDP1	-1.60088	0.000321128
PNMA2	-1.97685	5.58586e-13
PNP	-1.84977	1.30551e-11
PNPLA3	-1.03085	5.44268e-10
PNPO	-1.21626	3.07405e-12
POC1B-GALNT4	2.33735	2.22919e-08
PODNL1	-2.0567	4.40201e-09
PODXL	-2.66713	3.41503e-21
POLR1B	-1.08524	8.97659e-14
POLR3G	-1.05645	1.80442e-10
POM121L9P	-1.64909	0.00103534
PON3	1.47172	0.00706112
POP1	-1.02919	5.73338e-12
POSTN	3.27768	5.94905e-07
POU2F2	1.11791	0.0322994
POU3F1	-2.0533	7.23524e-09
POU3F2	3.13884	1.63268e-18
POU5F1B	-1.77546	1.95186e-07
PPAN-P2RY11	-1.08978	0.000271038
PPARGC1B	-2.15544	1.05669e-15
PPAT	-1.14553	2.90864e-14
PPEF1	-1.56285	3.80972e-06
PPFIA2	2.56086	0.000108978
PPFIA4	-1.08569	3.52683e-14
PPFIBP2	-1.59152	8.04422e-15
PPIEL	-1.15918	4.96816e-05
PPIF	-1.86595	2.10546e-15
PPP1R14C	-2.05746	1.14005e-09
PPP1R1C	1.17157	0.0112451
PPP1R21	1.12722	1.01747e-09
PPP1R9A	2.52911	8.83995e-17
PPP2R3B	-1.0796	0.0169705
PPP2R5B	1.0837	2.36024e-10
PPRC1	-1.08579	2.4114e-14
PQLC2	1.01662	5.35239e-05
PRAG1	-1.0897	9.70054e-13
PRCD	-1.94208	0.000339665
PRDM6	1.27887	0.0408346
PRDX4	-1.14399	1.0267e-12
PREX1	-1.94962	5.23141e-19
PRICKLE1	1.29038	7.43585e-05
PRICKLE2	-2.29332	2.62586e-19
PRKAR1B	-1.60196	2.27128e-09
PRKAR2B	1.23458	0.00840717
PRKCD	-1.44332	9.7966e-11
PRKCG	1.74837	4.06782e-05
PRKCZ	-1.19772	0.014156
PRKG1	1.70896	9.39351e-08
PRNP	-1.44986	1.56287e-12
PROCR	-1.4064	0.000119921
PROS1	1.15878	3.8578e-07
PROX1	1.92933	1.78318e-16
PRPH	-1.62821	4.60099e-10
PRPS1	-1.14805	1.79046e-13
PRR36	3.42975	4.09819e-12
PRR5	-1.70721	3.30197e-09
PRR5L	-1.32996	6.80724e-11
PRRT2	1.86329	9.58696e-15
PRRT4	-2.3507	0.000192938
PRSS33	-2.85131	5.6467e-07
PRSS56	-5.66339	5.73402e-10
PRUNE2	-2.31458	1.04989e-15
PRX	1.7278	1.67428e-10
PRXL2B	-2.10393	6.72477e-07
PSD	-1.31739	4.89964e-05
PSD2	1.39128	0.0179169
PSD4	-1.27191	4.58475e-07
PSME1	-1.01558	9.51576e-08
PTCH1	1.14596	1.59336e-16
PTCHD4	-1.53066	9.92593e-10
PTGES	-1.36923	6.66267e-07
PTH1R	-3.17634	1.84993e-06
PTH2R	2.14767	6.00147e-10
PTMAP1	1.01164	0.00732548
PTP4A3	-1.37211	6.93992e-10
PTPRH	1.29795	8.14307e-07
PTPRO	-1.0534	2.4203e-09
PUM3	-1.10025	3.45777e-14
PUS7	-1.3694	8.04037e-16
PVR	-1.37733	4.43227e-15
PWWP2AP1	5.97951	5.06222e-08
PYGM	-2.02534	1.39617e-07
PYROXD2	-2.39593	9.14553e-12
QKI	1.40998	9.25398e-18
QRFPR	-1.14919	2.3689e-09
RAB11B	1.27801	1.08438e-14
RAB15	1.03194	6.4875e-09
RAB26	1.18197	0.00538727
RAB30	1.21701	5.81502e-10
RAB31	-1.51401	2.54599e-11
RAB38	-1.30995	0.0150922
RAB3B	-1.42816	4.95319e-13
RAB3IL1	-1.37345	8.94015e-07
RAB43	-1.55338	5.64728e-05
RAB6B	1.20354	2.01017e-09
RAB7B	-2.85533	5.88053e-12
RABGGTB	-1.35572	7.73418e-16
RAC2	-4.45218	9.3094e-06
RAC3	-1.21151	3.29203e-10
RAD17	-1.09133	0.0191593
RAI14	-1.3292	1.62528e-13
RALGDS	-1.07395	3.3699e-12
RALGPS1	1.17998	6.49218e-09
RALGPS2	1.94656	0.000218214
RAMP2	-1.48646	0.00159465
RAP1GAP	-1.33782	1.20767e-07
RAPGEF3	-2.21004	3.6473e-10
RAPGEF4	-1.17584	2.23251e-10
RARA	-1.8748	5.60355e-11
RASA3	-2.32078	1.7497e-10
RASGEF1B	1.66789	8.252e-07
RASGRP1	5.19382	1.86252e-06
RASL10B	-1.45154	3.96443e-11
RASL11B	-1.34397	0.00197077
RASSF5	-2.98901	1.19607e-18
RASSF7	1.03035	0.0163605
RASSF9	2.0494	0.000734008
RBM17P4	1.16871	0.00949128
RBM38	-1.47022	5.02391e-14
RBMY2FP	1.13972	0.0196545
RCL1	-1.08855	1.17195e-10
RCN3	-1.09835	6.65671e-09
RCOR2	1.07076	2.59864e-14
RDH10	1.22732	1.02754e-08
RDX	1.16812	8.83995e-17
REC8	1.14403	0.00289887
REELD1	-1.51193	0.0287307
REEP2	1.06133	2.89552e-10
RENBP	-1.19297	0.000328872
RETREG1	-1.17485	5.00074e-05
RFLNB	1.83504	2.67404e-09
RFPL2	4.64013	4.56328e-06
RFTN1	-3.27415	1.4634e-13
RGCC	-1.55729	0.00605034
RGL3	-1.03488	9.98891e-08
RGMB	1.78484	6.27597e-17
RGS14	-4.3745	3.89638e-13
RGS16	-1.36752	5.35297e-16
RGS3	-1.26669	2.40509e-12
RGS4	3.09182	1.13625e-06
RGS6	2.28114	2.46351e-15
RGS8	-2.17661	7.16425e-08
RHBDF2	-2.41393	2.71984e-17
RHOB	-1.2943	5.59015e-14
RHOJ	-2.09268	1.57142e-16
RHPN1	1.34812	3.19846e-07
RIBC1	1.25889	0.000163677
RIC3	-1.06635	8.72796e-05
RIMS1	2.84281	6.49255e-08
RIMS2	-1.57633	3.92378e-13
RIN1	-2.00225	2.91579e-13
RIN2	-1.16756	2.17552e-11
RIOX2	-1.17437	5.09029e-12
RIPOR2	2.64871	4.62891e-13
RIPOR3	2.02403	0.000211949
RITA1	-1.27558	8.21674e-12
RLBP1	-3.15858	8.76536e-08
RND2	1.05002	0.000245073
RNF112	-1.58511	0.00571689
RNF152	-1.0048	6.95397e-07
RNF157	-1.02563	5.43107e-14
RNF207	-1.28177	5.37945e-13
RNF32	1.07738	6.42684e-07
RNF43	-1.48853	0.0203434
RNF5	1.02451	1.58982e-12
RNFT1	1.08995	3.53824e-10
ROR2	-1.26865	5.21675e-05
RORA	-1.62888	6.99736e-18
RPE65	-5.55933	4.73197e-07
RPF2	-1.11701	8.43717e-11
RPH3A	-2.05891	2.71029e-12
RPL21P44	1.63919	0.00261111
RPL22L1	-1.01517	3.74735e-12
RPP25	-1.31211	0.00538727
RPP40	-1.40539	3.89261e-07
RPRML	-1.53826	0.00343357
RPS14P4	-1.51687	0.00310615
RPS26P21	-1.1313	0.00176884
RPS2P32	1.89549	0.00019459
RPS4XP16	1.13193	0.00564363
RPS6KA1	-1.65111	1.48765e-06
RPS7P3	-1.30692	0.0157429
RPSAP51	1.15728	0.0293435
RRP12	-1.2405	1.43426e-14
RRP9	-1.5771	2.69587e-12
RRS1	-1.3897	1.50924e-10
RSPH1	2.4064	0.000562656
RSPH14	2.26701	6.43393e-06
RSPH3	1.02943	9.10125e-08
RSPH4A	3.61539	4.28813e-07
RTL6	1.00051	1.36748e-13
RTN2	1.21112	7.91853e-10
RTN4R	-3.96288	2.71374e-10
RTN4RL1	-1.94851	1.14142e-09
RTN4RL2	-3.64801	4.59052e-14
RUNDC3A	1.61131	0.000251064
RUNX2	-1.74996	5.7043e-13
RWDD2A	1.06986	0.000265306
RYR2	-2.88321	4.24226e-17
S100A13	-1.14057	2.2747e-06
S100A16	-2.49381	7.99288e-16
S100A2	-1.18828	0.0304953
S100A4	-3.58956	1.983e-14
S100B	-2.80192	4.72016e-18
S1PR1	1.62053	4.53829e-08
S1PR2	-1.01178	4.27727e-09
S1PR5	1.17379	7.66663e-07
SALL4	1.42047	7.71033e-05
SAMD4A	-1.28262	5.71267e-13
SAMD5	1.14783	0.000348598
SAMD9	-2.49643	2.4567e-05
SAMD9L	-1.07232	0.00830933
SARDH	-1.3473	2.30276e-07
SATB1	2.5023	1.47229e-05
SBK1	2.11255	1.45396e-14
SBK3	1.98727	7.26737e-05
SCARB1	-1.72574	2.36484e-16
SCARF1	2.06515	0.00366151
SCARF2	-2.21698	9.48404e-14
SCFD2	-1.3067	1.17077e-12
SCG2	5.28449	3.45753e-22
SCLY	-1.17762	7.93301e-13
SCN1A	-1.28403	1.12447e-14
SCN4B	-2.51409	9.88611e-05
SCN8A	2.86403	6.40729e-13
SCN9A	1.99271	1.89666e-09
SCNN1D	1.1267	0.000543624
SCUBE3	1.74618	1.40655e-09
SDC1	-1.16886	1.58336e-10
SDF2L1	-1.24195	3.25171e-07
SDK2	-3.04734	1.43561e-19
SDSL	-1.15765	0.00016401
SEC14L5	1.32151	3.17707e-07
SEL1L3	-1.78982	5.63057e-09
SELENBP1	-1.0987	1.5035e-11
SEMA3B	1.70139	2.4203e-09
SEMA3C	2.07929	5.27632e-14
SEMA3D	4.50083	2.59864e-14
SEMA3E	1.13823	1.52932e-15
SEMA3G	-1.16063	0.0427935
SEMA4A	-1.42601	0.00010277
SEMA4D	1.14665	5.02324e-08
SEMA5B	-1.12143	2.54701e-05
SEMA6B	2.0677	1.27013e-12
SEMA6D	2.00212	1.05432e-15
SEMA7A	-3.40703	6.48302e-14
SERINC5	-1.21729	9.471e-15
SERP2	1.42468	9.82694e-05
SERPINE2	-1.43132	2.06444e-16
SERPING1	-1.68604	1.57146e-14
SERPINH1	-1.97109	1.43561e-19
SERTAD1	1.13148	1.91333e-08
SEZ6	3.6061	5.25006e-08
SEZ6L	3.99143	2.47244e-07
SEZ6L2	1.49117	3.2056e-08
SFN	-1.21754	0.0210538
SFRP1	-1.55433	4.91242e-14
SFXN3	-1.05274	9.72379e-07
SGCZ	-2.48071	1.35712e-08
SGIP1	-1.66155	3.21887e-07
SH2B3	-1.95851	6.83977e-15
SH2D4A	1.16876	0.000724857
SH2D5	-2.63763	9.96359e-06
SH3BGR	1.10741	0.00727221
SH3BGRL2	1.54632	0.00705595
SH3BP1	-1.03754	5.4027e-09
SH3GL3	-1.02146	0.0361716
SH3TC1	-2.71528	9.54596e-13
SHANK2	-1.73707	3.08293e-10
SHB	-1.97246	1.80442e-10
SHC1	-1.04676	2.10546e-15
SHISA7	-1.15282	5.70003e-05
SHMT2	-1.08999	4.20806e-15
SIDT1	-1.64811	6.94017e-07
SIDT2	1.70555	9.9212e-15
SIGMAR1	-1.36703	1.15534e-13
SIPA1L1	-1.22931	2.90502e-17
SIX5	1.16454	8.17894e-12
SKA1	-1.182	0.00513762
SKIDA1	1.07476	3.98739e-08
SLAIN1	2.11639	2.23506e-07
SLAMF7	-1.15187	0.0493597
SLC10A7	1.23981	4.02867e-12
SLC12A1	1.04105	0.00949254
SLC12A6	1.87683	7.93321e-12
SLC13A3	-1.5212	5.27564e-05
SLC16A14	-1.26493	0.00727221
SLC16A9	-1.21539	8.84554e-11
SLC17A8	2.98435	1.57437e-08
SLC19A1	-1.56928	7.72365e-12
SLC19A3	-1.35352	5.38535e-11
SLC1A1	-1.34728	0.00171654
SLC1A3	-1.99701	8.45207e-17
SLC1A5	-2.20553	4.65202e-19
SLC22A17	1.70834	1.80654e-06
SLC24A3	-1.18393	0.000186253
SLC25A18	-1.07196	3.35857e-05
SLC25A19	-1.04053	1.90033e-07
SLC25A32	-1.40589	4.33714e-16
SLC25A35	5.13673	1.58868e-18
SLC27A1	-1.22517	5.51474e-13
SLC29A1	-1.84195	2.26257e-14
SLC29A2	-1.5489	3.79631e-05
SLC29A3	-1.51179	0.00016729
SLC2A4	-1.4206	8.49151e-05
SLC35E2A	1.10041	8.12867e-13
SLC35F2	-1.07156	5.09009e-12
SLC38A11	1.81165	6.17479e-06
SLC38A3	-1.71689	1.63691e-05
SLC39A14	-1.24036	2.00782e-14
SLC39A8	-1.65042	2.39465e-10
SLC3A2	-1.39247	8.44364e-16
SLC43A1	-2.19339	8.26628e-08
SLC43A2	1.02662	1.66966e-07
SLC45A1	2.34498	1.43808e-07
SLC4A2	1.0349	7.36381e-15
SLC4A4	-2.41877	5.34295e-19
SLC4A8	1.99096	8.13363e-12
SLC6A15	-2.03487	9.97884e-17
SLC6A6	-1.27509	9.9212e-15
SLC7A1	-1.12033	2.00782e-14
SLC7A2	-1.60929	9.22605e-17
SLC7A5	-1.79338	1.23192e-18
SLC7A5P1	-2.39355	5.7611e-06
SLC7A8	-2.73012	1.9841e-12
SLC9A3R2	-1.12009	1.24799e-06
SLCO2A1	-2.89235	2.4363e-07
SLCO2B1	-1.21548	8.38126e-05
SLCO4A1	-1.91171	4.60025e-13
SLIT1	-4.20644	6.27597e-17
SLITRK1	3.33125	1.2483e-08
SLITRK2	1.06069	0.00925296
SLITRK5	2.33472	3.87042e-14
SLITRK6	4.40734	1.49155e-05
SLX4	1.0717	4.12106e-13
SMG1P2	-1.0564	1.79451e-07
SMIM10	-1.86947	3.61352e-09
SMOC1	2.00979	1.2705e-11
SMPDL3A	1.33776	1.38822e-05
SMTN	-1.1115	3.54321e-12
SNAI1	-2.19925	4.69248e-12
SNCG	-4.2513	2.73403e-09
SNTA1	-1.03604	0.0295568
SNTB1	-1.76919	7.41206e-16
SNX18P4	1.58194	2.6925e-05
SNX18P9	1.11941	0.0209278
SNX32	-1.36296	7.40809e-05
SOCS3	-1.5531	1.6489e-13
SOD3	-1.65619	0.000359928
SOGA3	1.35819	5.35088e-13
SORCS2	-1.20559	1.27616e-07
SORD	-1.45994	1.40198e-15
SORD2P	-1.33616	0.000169128
SOST	-1.19034	0.0180266
SOX1	1.9692	1.69764e-05
SOX13	-2.24018	6.99736e-18
SOX18	-1.06658	6.46416e-06
SOX2	1.59874	5.57638e-18
SOX21	1.64706	3.33504e-17
SOX3	2.04486	3.37898e-17
SOX4	2.37439	3.41503e-21
SOX6	1.40532	5.07167e-17
SOX8	-4.02142	1.69889e-12
SOX9	1.31015	2.95063e-17
SP9	3.1047	2.05426e-06
SPACA9	1.45941	3.06343e-07
SPARC	-1.76066	2.51755e-18
SPATA1	1.32448	0.000272984
SPATA13	-1.23042	1.51607e-11
SPATA18	-1.36918	5.35842e-05
SPATA2L	1.90517	1.13814e-11
SPEG	-2.42354	1.27441e-14
SPIB	-1.21627	6.04881e-07
SPOCK1	-2.14398	9.20397e-19
SPOCK2	-1.32314	0.00102049
SPON2	-1.17321	0.0219999
SPP1	3.2499	1.57005e-19
SPRED1	1.5968	1.26198e-18
SPRY4	-1.65453	1.60093e-18
SPSB3	1.07001	1.08296e-07
SPTBN2	-1.29865	4.27011e-14
SPTBN4	1.45647	1.98951e-05
SPTBN5	-1.07315	0.00300314
SRCIN1	1.08131	0.00595613
SRM	-1.14916	8.9623e-15
SRPK3	-1.36274	0.000309331
SRPRB	-1.25444	4.94973e-13
SRPX	-1.36676	0.00898666
SSH1	-1.56156	5.7778e-18
SSH3	-1.84419	0.000160857
SSTR3	-3.90434	2.08088e-10
ST6GAL1	-2.34006	1.04065e-06
ST6GALNAC4	-1.05045	1.35231e-06
ST8SIA4	1.15567	6.26087e-11
ST8SIA5	-1.46625	9.43783e-11
STAC2	-1.55461	2.40974e-07
STAR	-1.7868	0.000154771
STAT6	-1.27775	1.0603e-14
STC2	-2.0914	7.56879e-10
STEAP3	-2.14008	3.8983e-09
STON2	-1.51814	2.90971e-14
STRA6	-3.03709	1.41616e-19
STRIP2	-1.14574	2.27969e-11
STX3	-1.25286	3.15292e-09
STX4	1.04317	1.90579e-05
SVIP	1.41878	1.00098e-05
SYBU	-1.66831	3.09699e-13
SYN1	2.10421	1.76311e-08
SYNE3	-1.69561	2.88033e-12
SYNGR3	2.24295	8.85594e-05
SYNGR4	-4.20278	1.77952e-05
SYNJ2	-1.75014	1.01195e-15
SYNPO	-1.65305	2.10389e-09
SYNPO2L	-3.36846	2.07099e-09
SYP	2.28599	1.32873e-15
SYT12	-1.50326	5.63057e-09
SYT17	1.01697	3.19386e-08
SYT4	1.90244	6.86163e-05
SYT7	-3.08064	5.86715e-13
SYTL2	1.13524	8.25309e-05
TACC2	-1.36125	1.14363e-15
TAF4B	-2.17189	3.07407e-09
TAF5L	1.1742	4.0261e-16
TAGLN2	-3.43383	2.02412e-20
TAP2	-1.26471	3.32804e-08
TAS1R1	-2.4584	1.2501e-07
TBC1D2	1.36318	0.000246832
TBCC	1.04831	4.24002e-11
TBXA2R	-1.49757	4.60658e-10
TCEAL8	-1.13507	0.000645019
TCF12	1.10876	5.22293e-17
TCF15	-1.34028	0.00546642
TCIM	-1.24711	0.00012238
TDRKH	1.52872	2.75652e-12
TESC	-1.84361	5.42431e-12
TESK2	1.86881	4.83232e-05
TEX19	-1.96413	0.000209119
TEX45	1.47078	0.000704898
TFAP2C	-2.44086	7.71491e-13
TFAP4	-1.36508	5.38889e-13
TFEB	1.12949	0.000389654
TFPI2	6.17505	3.15575e-08
TFR2	-1.68967	6.28843e-09
TGFB2	1.18421	0.00110424
TGFBR3	-1.10473	3.65468e-11
TGIF1	2.06789	1.21528e-15
THA1P	-1.34292	0.00848413
THBS1	2.08698	3.21612e-08
THBS2	-3.10751	4.96955e-09
THBS4	-2.10096	4.98548e-11
THRA	-1.12517	2.0972e-11
THY1	-1.93075	8.70633e-18
TIGD3	1.39178	0.00496233
TIMM22	5.68565	0.00356197
TIMP3	-3.53265	6.42401e-17
TIMP4	-2.29582	1.85354e-07
TIRAP	1.32084	1.00437e-06
TKT	-1.30607	5.75537e-17
TKTL1	-5.61254	1.53324e-07
TLCD2	-3.55283	0.00730743
TLE6	2.92549	4.73771e-12
TLR3	-1.77157	1.63691e-05
TLR4	-1.28296	6.56181e-06
TM4SF20	-1.26205	0.0344596
TM6SF2	1.18761	9.28164e-05
TM7SF2	2.17465	6.9658e-11
TMC6	-2.65303	1.09623e-11
TMC8	-1.05494	0.0141759
TMCC2	1.43414	2.98948e-07
TMEFF2	8.55472	8.3466e-11
TMEM100	1.55511	6.36344e-07
TMEM107	1.00187	5.70004e-08
TMEM108	-2.07768	1.83257e-11
TMEM121B	1.05652	6.89364e-07
TMEM130	-1.13609	0.023331
TMEM132B	1.1748	0.00016729
TMEM132E	-3.1088	2.17552e-11
TMEM150C	1.15495	9.44575e-08
TMEM151B	1.37064	4.33717e-05
TMEM158	1.51942	2.93487e-07
TMEM173	-3.05835	4.53382e-16
TMEM176B	-1.31476	0.0122068
TMEM187	1.28817	1.85089e-06
TMEM189-UBE2V1	1.27845	0.000604279
TMEM198	-1.30013	4.44788e-09
TMEM198B	1.1587	3.59618e-11
TMEM200B	1.04981	0.00376467
TMEM201	-1.00694	2.15743e-13
TMEM204	-5.38675	4.55271e-07
TMEM233	-2.59616	4.77077e-06
TMEM243	-1.74307	5.74231e-10
TMEM255A	-1.79005	3.39199e-08
TMEM272	-1.96759	1.31322e-06
TMEM35B	1.16497	1.73715e-06
TMEM44	1.19297	6.97473e-13
TMEM47	-1.00559	4.97686e-12
TMEM54	1.18861	6.90637e-07
TMEM63B	1.19549	9.32586e-14
TMEM63C	-1.27639	0.000372212
TMEM67	1.38247	2.90971e-14
TMEM74	1.9359	0.000444845
TMEM86A	-1.08678	0.0384175
TMEM88	1.74905	0.000715164
TMEM97	-1.22072	1.31382e-13
TMIGD2	1.61107	0.000255161
TMPRSS15	4.79047	2.47244e-07
TMPRSS5	-3.06144	1.47524e-11
TMSB4Y	2.84747	2.40968e-05
TMX3	1.2239	4.50491e-14
TNC	2.03136	1.57005e-19
TNFRSF11B	-2.62102	6.23967e-08
TNFRSF1A	-1.56903	3.39646e-17
TNFRSF1B	-3.17692	4.94409e-16
TNFRSF21	-1.67426	2.68466e-14
TNFRSF25	-1.17595	2.38869e-08
TNFSF13	-1.25546	0.00822437
TNFSF4	-4.18067	1.5957e-14
TNFSF9	-1.25244	0.000117935
TNKS1BP1	-1.76827	5.51561e-17
TNN	-2.58163	8.14073e-07
TNNI2	-6.47256	1.92679e-08
TNNI3	1.05331	0.0294507
TNS1	-2.62895	7.25068e-20
TNS2	-1.26839	1.44988e-09
TOP1MT	-1.28434	4.42271e-10
TOR4A	-1.40902	1.02974e-05
TP53AIP1	-1.80524	8.7665e-05
TP53I3	1.44842	9.96863e-12
TP53INP2	1.2494	1.05155e-08
TPCN1	-2.12854	1.37595e-17
TPI1P2	1.87914	0.000272514
TPPP	-1.27851	1.21435e-07
TPPP3	-1.38639	0.000298573
TRABD2B	-1.34793	0.000350128
TRAC	-4.17364	9.25613e-08
TRADD	1.35908	2.87759e-06
TRAF1	-1.52824	0.00955599
TRAF4	-1.53612	2.47612e-15
TRAP1	-1.00567	2.94463e-14
TREX1	-1.84081	9.3613e-05
TRIB3	-1.52826	1.1428e-11
TRIM14	-1.24702	9.59999e-14
TRIM16L	-1.37676	1.87718e-05
TRIM45	1.3007	4.46688e-10
TRIM58	-1.66839	3.00594e-14
TRIM67	3.27836	2.46246e-07
TRIM8	-1.10631	8.60735e-14
TRNP1	-1.46414	4.17051e-09
TRPA1	-2.18446	2.39701e-05
TRPC4	1.08637	0.0177837
TSNAXIP1	1.57678	0.00146054
TSPAN11	-1.41751	0.00251386
TSPAN14	-1.03279	1.94248e-14
TSPAN15	-2.02907	4.5553e-09
TSPAN33	1.46626	0.000233243
TSPAN4	-1.42295	3.82473e-10
TSPAN5	-1.04138	1.72441e-11
TSPO	-1.08117	6.46292e-10
TSSK3	1.13465	5.20813e-05
TSSK6	1.78358	0.000132863
TTC21A	1.20338	5.27667e-07
TTC24	-3.77313	6.25047e-06
TTLL12	-1.5136	1.96113e-16
TTYH1	-2.89286	1.92751e-12
TTYH2	-2.05577	2.29612e-11
TUBBP10	1.40027	0.00491107
TUFT1	-1.87447	0.000419506
TWNK	-1.47939	1.983e-14
TXLNB	1.02084	1.70068e-06
TYRO3	-1.90471	7.97332e-17
U2AF1	-1.07263	0.0027241
UBA7	-3.21915	7.92341e-11
UBASH3B	-1.87183	2.66176e-16
UBE2J1	-1.01407	1.4039e-13
UBE2L6	-1.13492	4.87484e-11
UCHL1	-1.73434	5.34046e-11
UFSP1	-1.51631	0.000127275
UHRF1	-1.31751	1.03757e-16
ULK1	1.27474	2.03787e-13
ULK4	1.00003	2.70404e-07
UNC13A	-2.1585	1.31179e-19
UNC80	1.02926	1.99806e-11
[truncated: 94 more rows]
