# Supplementary material for: Targeting SWI/SNF ATPases in H3.3K27M diffuse intrinsic pontine gliomas
Source: Proc Natl Acad Sci U S A. 2023 Apr 24;120(18):e2221175120. doi: 10.1073/pnas.2221175120 (PMC10161095; doi:10.1073/pnas.2221175120)
Supplement: Supplementary file 4 — Dataset S03 (XLSX) [file pnas.2221175120.sd03.xlsx]

## Sheet: Dataset S3_proteomics
Gene	Log 2FC AU15330/DMSO	P.Val AU15330-DMSO
A2M	0.0894939	0.0122123
AACS	-0.59699	1.90741e-06
AAGAB	-0.319777	0.000403965
AAMDC	0.290648	0.00606299
AAMP	0.259084	0.00635697
AAR2	0.329328	0.00146482
AARS1	0.116921	0.0278462
AARS2	0.13897	1.5881e-05
AASS	0.155096	0.0230285
ABCB10	0.17236	0.00249746
ABCB8	0.623314	1.14369e-05
ABCC1	0.38156	0.0200193
ABCD3	-0.279747	0.00724269
ABCF2	0.0295283	0.00856425
ABHD14B	-0.118553	0.00110063
ABI2	0.201243	0.0141907
ABL2	0.156097	0.00484579
ABRACL	0.213125	0.0262622
ACACA	0.148256	0.0300509
ACAD11	-0.25105	0.000134334
ACADM	0.251166	0.015096
ACADVL	0.251396	0.00164896
ACAP2	0.30519	0.000239995
ACAT1	0.207272	0.0136986
ACBD3	-0.150181	0.00112296
ACE	0.20975	0.000245026
ACIN1	-0.401922	0.00127799
ACLY	0.426063	2.82296e-06
ACO1	-0.145965	0.00121338
ACO2	0.0853983	0.0487654
ACOT13	0.212524	0.000371066
ACOT7	0.272219	0.0303693
ACOT8	-0.171882	0.00218328
ACOT9	-0.402539	0.0356522
ACOX1	-0.0886787	0.0282955
ACP1	0.1994	0.0196675
ACP2	0.10539	0.0300945
ACSBG1	0.444837	0.0256868
ACSL3	-0.764796	0.00734282
ACSL4	0.0690326	0.0312848
ACSS1	-0.458279	0.000249232
ACTB	-0.30698	0.000900968
ACTBL2	0.188131	0.00216528
ACTC1	0.175306	0.0337756
ACTL6A	0.122305	0.0220586
ACTN4	0.15779	0.0342694
ACTR10	0.181816	0.00473465
ACTR1A	0.227486	0.0221681
ACTR2	0.230584	1.02045e-06
ACTR3	0.265656	0.000184954
ACTR5	0.244795	0.000195792
ACTR6	0.427259	0.00276842
ACYP1	0.180822	0.0431221
ACYP2	0.225913	0.0054478
ADA	0.451854	0.0124546
ADAM10	-0.283611	3.96491e-05
ADAM15	-0.340953	0.000503367
ADAM17	-0.678303	0.0213092
ADAR	0.402327	0.000383946
ADD1	0.109386	0.0282947
ADD2	0.163855	0.0336639
ADD3	-0.116603	0.00310918
ADGRE5	0.228326	0.0264912
ADGRG1	0.502867	0.000206637
ADGRL2	-3.34807	4.4758e-09
ADH5	0.590625	0.00011918
ADI1	0.0549851	0.0121851
ADK	-0.243601	0.00567772
ADPRS	-0.219772	0.0343523
ADRM1	0.150377	0.00459354
ADSL	0.0708467	0.0104555
ADSS2	-0.159968	0.0032076
AFAP1	-0.43	0.000112969
AFAP1L1	-0.473414	0.000967813
AFDN	-1.72854	0.000260809
AGAP3	0.333424	0.000538497
AGL	-0.304571	0.0385677
AGO2	-0.224731	0.00517977
AGPAT1	0.140898	0.00519799
AGPAT5	0.412796	0.0074962
AGPS	-0.349749	0.00113714
AGT	-0.141595	0.0051757
AHCTF1	-1.74249	0.000241258
AHCY	-0.125005	0.0136989
AHNAK	0.0369628	0.0407223
AHSA1	-0.148095	0.0398393
AIFM1	-0.174213	0.0346849
AIMP2	0.0659794	0.00453421
AK1	-0.148741	0.00154778
AKAP1	0.132704	0.000294592
AKAP13	-0.351707	0.000849845
AKAP17A	0.199157	0.0492158
AKAP2	0.27037	0.00293389
AKAP7	-0.593992	0.0318877
AKAP8	-1.50476	0.00354334
AKAP9	0.132645	0.0225721
AKR1A1	0.192677	0.0351178
AKT1S1	0.119443	0.043438
AKT3	0.292773	0.00877894
ALB	0.364363	0.0203296
ALDH18A1	-0.332152	5.84527e-06
ALDH1B1	-0.137653	0.00273051
ALDH1L2	-0.24545	0.00028848
ALDH2	-0.477316	1.32699e-05
ALDH3A2	-0.231028	0.0312982
ALDH4A1	0.455116	0.000141132
ALDH7A1	0.366992	0.0121505
ALDH9A1	0.38397	2.32171e-09
ALDOA	0.170814	0.00109536
ALG3	-0.10137	0.038924
ALG9	-0.319113	0.012222
ALKBH6	-0.184243	0.00908509
ALYREF	0.481869	0.036384
AMOT	0.137485	0.00197271
AMPD2	0.84853	0.00171193
ANAPC10	-0.147928	0.000931004
ANAPC5	0.265371	0.00715272
ANK2	-0.117164	0.00565332
ANKFY1	-0.127236	0.0146004
ANKMY2	0.172786	0.00783295
ANKRD11	0.337845	0.00199305
ANKRD17	-0.19413	0.0333563
ANKRD45	-0.212416	0.00417944
ANKRD54	0.336283	0.0339583
ANKZF1	0.189595	0.00595868
ANO6	0.0640751	0.0254111
ANP32A	0.335935	0.000514915
ANTXR1	0.100114	0.0102778
ANXA1	-0.916787	0.00547858
ANXA11	-0.304388	0.000151473
ANXA4	-0.287729	1.69691e-05
ANXA5	-0.115549	0.0491722
ANXA6	0.21295	0.00718831
ANXA7	-0.288965	5.96696e-06
AP1B1	0.267652	7.66634e-05
AP1G1	0.0749303	0.0318124
AP2A2	0.264647	0.000202726
AP2B1	0.189398	0.0173966
AP2M1	0.184147	0.0123589
AP3B1	0.176135	0.00259644
APLP2	0.129809	0.00230936
APOC1	0.230173	0.00141233
APOC3	-0.525487	7.59673e-05
APOO	-0.498213	0.0302884
APOOL	0.167699	0.0484537
APP	0.17953	0.0305761
APPL1	-0.391959	7.17111e-05
APRT	0.25603	0.0140527
AQR	0.160648	0.00075804
ARAP1	0.176245	0.0023447
ARAP3	-0.365323	0.00629783
ARF5	-0.886905	2.56671e-06
ARF6	0.467765	0.00458435
ARFGAP1	-0.1121	0.0367954
ARFGAP2	0.142015	0.0198203
ARFGAP3	0.179598	0.0140265
ARFGEF1	0.236059	0.000267332
ARFGEF3	0.0350391	0.0183887
ARG2	0.878068	0.000171278
ARGLU1	-0.485822	0.0222465
ARHGAP25	0.161147	0.0132766
ARHGAP31	-0.362635	0.000294747
ARHGAP32	-0.411636	1.00837e-05
ARHGEF11	0.285628	0.0116672
ARHGEF12	0.387696	0.000107764
ARHGEF2	0.272709	0.00418292
ARHGEF40	-0.894219	1.07484e-06
ARID1A	-0.199149	0.0269929
ARID2	0.213935	0.000934888
ARL14EP	0.106248	0.0204735
ARL2BP	-0.340465	0.004055
ARL3	-0.28493	0.0128728
ARL4C	0.450984	1.4666e-05
ARL6IP5	2.74938	1.05797e-06
ARMC10	-0.180648	0.00755201
ARMC6	0.237222	0.000325958
ARMC9	-0.184917	0.00439243
ARMCX3	0.561278	0.00212176
ARMH3	0.312615	0.00130367
ARNT	0.0957578	0.0415711
ARPC1A	0.470055	0.000339698
ARPC2	0.29435	0.00010068
ARPC3	0.236148	6.06225e-05
ARPC4	0.161443	0.0325233
ARPC5	0.221589	0.000175789
ARRB1	0.160727	0.00283458
ARSB	-0.188063	0.0466046
AS3MT	0.328408	0.00116219
ASAH1	0.124178	0.0032579
ASCC3	-0.354008	0.042971
ASH2L	-0.158539	0.0105547
ASL	0.147091	0.00505487
ASMTL	-0.217667	0.0208444
ASNS	-0.28855	0.0101229
ATAT1	0.155137	0.000884766
ATCAY	0.353629	9.0073e-05
ATE1	1.04057	0.0387392
ATF6	0.151411	0.0431088
ATF7IP	-0.389113	0.00100398
ATG16L1	-0.19498	0.0169482
ATG3	-0.281286	0.0158381
ATG4B	0.0739186	0.0427388
ATG9A	0.0883242	0.0115078
ATIC	-0.253876	0.0126991
ATL3	0.156908	0.00911438
ATOX1	0.210487	0.00304358
ATP1A1	0.226739	0.0195679
ATP1A2	-0.146689	0.000296487
ATP1B1	-1.24377	1.15258e-05
ATP1B2	0.435415	0.00850804
ATP1B3	-1.24907	1.24266e-05
ATP2B1	-0.190848	0.00116042
ATP2B4	0.294276	0.00109317
ATP2C1	-0.150403	0.0172863
ATP5F1B	0.259352	0.00202981
ATP5F1C	0.0742627	0.00754184
ATP5MC1	0.0724069	0.0148299
ATP5MJ	0.353968	0.00406964
ATP5MK	-0.312119	0.0018794
ATP5PF	-0.312993	0.015991
ATP5PO	0.0953461	0.00824391
ATP6V0A1	0.0821889	0.0136758
ATP6V0D1	0.312371	0.000537315
ATP6V1A	0.333178	0.00111736
ATP6V1B2	0.113778	0.0134776
ATP6V1C1	0.116145	0.00712246
ATP6V1D	0.288876	0.00062365
ATP6V1E1	0.406951	0.00970879
ATP6V1F	0.121622	0.0407583
ATP6V1G1	0.24951	0.0377998
ATPAF1	0.275809	0.0363965
ATRX	-0.25862	1.60184e-05
ATXN10	0.215803	0.0122125
AURKA	-0.0756983	0.0374849
AURKAIP1	0.220814	0.00974233
B2M	0.611888	0.00345106
B3GALNT1	-0.203397	0.000852495
B3GALT6	-0.677794	0.0030717
B3GAT3	-0.188242	0.0212534
B4GALNT1	-0.284905	0.000632967
B4GALT3	0.638465	0.00582538
BABAM1	-0.383124	0.0433072
BABAM2	0.276899	0.0248918
BAG1	0.159615	0.00337544
BAG2	-0.184226	0.0423568
BAG3	-0.274333	0.000373144
BAG4	-0.239776	0.000155022
BAG5	0.209046	0.00838888
BAG6	0.1748	7.73428e-05
BAHD1	0.0964438	0.00447734
BAIAP2	-0.377194	0.00509082
BAIAP2L1	0.159818	0.0164645
BANF1	0.109822	0.0279563
BAP18	0.682957	0.00109937
BASP1	0.807886	0.000142663
BAZ1A	0.486939	3.31479e-05
BAZ1B	-0.434795	1.5626e-06
BAZ2A	0.277433	9.10624e-05
BCAM	0.388735	6.12763e-05
BCAP29	-1.12435	1.92939e-06
BCAP31	0.286743	0.00286107
BCAR1	-0.077026	0.0495782
BCAR3	-0.474819	4.20991e-05
BCAS2	-1.45658	7.20621e-05
BCAS3	0.177918	0.00123281
BCAT1	0.64119	0.0488828
BCL11B	-0.365582	3.1901e-05
BCL2L12	0.483392	0.0403805
BCL7A	0.247634	0.0423451
BCL7B	-0.873007	5.86626e-06
BCL7C	-0.540619	6.38596e-05
BCL9L	-0.483985	0.0184151
BCLAF1	-0.30591	0.00361504
BDH2	0.114832	0.00115919
BICD2	0.0874092	0.0480856
BIN1	-0.309325	0.000841819
BLMH	-0.297844	0.000869669
BLOC1S1	-0.585554	0.00636145
BLOC1S2	0.22042	0.0425386
BLOC1S3	0.220859	0.0455931
BLOC1S4	0.181607	0.0318897
BLVRA	1.03682	0.00312891
BOD1L1	-0.0725625	0.0451062
BOLA1	0.106037	0.0426818
BOLA3	0.55152	0.000153407
BOP1	0.189752	0.0453973
BORCS6	-0.0602289	0.00108242
BORCS7	0.727256	0.0305235
BORCS8	0.456283	0.0336438
BPGM	0.717744	0.010313
BRAT1	0.412791	0.000245401
BRD1	0.168973	0.026398
BRD4	0.228608	0.0445232
BRD7	0.206601	0.00315047
BRD8	-0.245735	0.000895273
BRD9	0.441365	2.68936e-05
BRIP1	-0.139841	0.0333633
BRK1	-0.525698	0.042942
BROX	0.181715	0.0094608
BSG	0.378976	9.60876e-06
BTAF1	-0.123699	0.039408
BTF3L4	0.0914025	0.0269552
BUB3	0.58196	0.0233844
BUD13	0.122209	0.039421
BUD23	0.217143	0.0178118
BUD31	-0.344228	0.00389109
BYSL	0.351497	0.000149348
BZW1	-0.29697	0.00996689
BZW2	0.297431	2.3356e-05
C11orf54	-0.439114	4.89778e-05
C11orf68	0.706645	0.000167338
C11orf96	0.258804	0.00951015
C11orf98	-0.585481	0.0027618
C12orf57	-0.206543	0.00886717
C18orf25	0.191296	0.0120574
C1D	0.0954203	0.000653338
C1orf198	0.177871	0.013666
C1orf52	0.421163	0.012541
C20orf27	0.174498	0.0486935
C6orf47	-0.290961	0.000708104
C8orf76	0.561504	0.00968764
C9orf64	-0.161142	0.0284388
C9orf78	0.141926	0.0127789
CA12	-0.0977671	0.0194709
CA14	-2.09258	0.000455375
CA2	-0.474707	0.00338642
CA5B	1.62726	2.05016e-06
CABIN1	0.276477	0.0449864
CACNA2D1	-0.504752	0.0069661
CAD	0.223778	0.0111743
CADM1	-0.0482924	0.0116254
CALD1	0.276125	0.0309748
CALHM2	-0.147285	0.00121931
CAMK2D	0.513487	0.0283699
CAMK4	0.225637	0.00451864
CAMKK1	-0.254336	0.000675036
CAMSAP1	-0.462538	0.0304232
CAND1	0.0972477	0.0144936
CANX	0.111886	0.000340364
CAP1	-0.202793	0.00110307
CAPN1	0.222653	0.000478424
CAPN5	0.283196	0.00134179
CAPRIN1	-0.867466	2.08247e-05
CAPZA1	-0.239742	0.000864387
CAPZB	0.26358	3.09663e-05
CARMIL1	0.260478	0.000568725
CARS1	0.441748	0.00470941
CASP2	0.193993	2.56674e-05
CASP3	-0.228557	0.0390514
CASP6	-0.164616	0.00046477
CASP7	0.157896	0.0399615
CASP9	-0.178114	0.0154491
CAV1	1.92575	0.00726893
CBFB	-0.929258	0.000176747
CBL	-0.174896	0.0243958
CBR1	0.303308	5.24289e-05
CBR3	-0.109658	0.00458973
CBWD3	-0.289297	0.00160896
CBX1	-0.279863	0.0268877
CBX2	0.272685	4.64891e-05
CBX4	0.220691	0.00268221
CBX5	-0.577043	7.29592e-06
CBX8	0.0722265	0.0276782
CC2D1A	0.125624	0.0383855
CCAR1	-0.171656	0.00471551
CCAR2	0.305314	0.00024259
CCDC112	0.308741	5.67857e-05
CCDC115	0.528509	0.000148125
CCDC117	0.301358	0.0474208
CCDC12	0.245938	0.0188454
CCDC126	0.27513	0.0220986
CCDC167	0.537848	0.0419797
CCDC22	0.386899	0.00200322
CCDC59	0.185829	0.0339831
CCDC82	-0.285198	0.00132837
CCDC86	0.465992	0.00558821
CCDC88A	-0.499112	0.000199428
CCDC9	0.120306	0.00953882
CCDC90B	0.902563	0.00021262
CCDC92	0.264027	0.0230078
CCDC93	0.587632	0.000115248
CCM2	0.122428	0.0398349
CCNB1	0.289821	0.00779982
CCNB2	-0.170887	0.0155065
CCND2	-0.150226	0.0378227
CCNT1	-1.27917	1.13305e-05
CCNT2	0.282107	0.00072824
CCS	-0.267298	0.0252054
CCT3	0.335589	0.00382082
CCT4	-0.13678	0.000339658
CCT5	-0.0839751	0.00321663
CCT7	-0.0787515	0.0023924
CD276	-0.0463435	0.041434
CD2BP2	-0.256334	0.00754793
CD47	0.161769	0.0128002
CD81	0.188923	0.00824492
CD9	-0.950862	0.000539305
CDC123	-0.487229	0.000158377
CDC16	-0.11507	0.0462656
CDC20	0.129791	0.0296113
CDC26	-0.309155	0.0171746
CDC27	0.263409	0.0133598
CDC34	0.0950699	0.0361819
CDC40	-0.133674	0.0452309
CDC42	0.589695	0.00199331
CDC42BPB	0.0981506	0.00710935
CDC42EP3	0.14117	0.0161469
CDC42EP5	-0.778053	0.00484309
CDC42SE1	-0.615638	0.000664901
CDC42SE2	0.528529	0.00401577
CDC5L	0.387793	0.012918
CDC73	0.138103	0.00641944
CDH2	0.124091	0.00262207
CDK1	0.610537	2.16301e-05
CDK11B	0.115188	0.000187082
CDK13	0.366569	0.000143589
CDK2AP1	-0.0869085	0.0409169
CDK4	-0.269305	0.0179692
CDK9	-0.445845	2.93766e-05
CDKN1A	0.228547	0.00144284
CDKN1B	-1.93131	5.38223e-06
CDKN2A	-0.349169	0.00436815
CDKN2AIP	-0.424186	0.0444197
CDS2	0.0542443	0.0111692
CDV3	0.223593	0.025738
CELF1	-0.19722	0.0123155
CENPH	-0.153295	0.0198225
CENPK	-0.222753	0.021934
CEP170	0.844759	0.00455338
CEP41	0.372991	2.67013e-05
CEP44	-0.40828	0.00926196
CERS6	0.378512	0.0311042
CETN2	-0.995405	0.0220854
CFAP298	-0.234354	0.000238776
CFAP97	0.200788	0.0112329
CFDP1	-0.930434	0.0016069
CFL1	-0.164437	0.0259718
CFL2	0.303621	0.000429911
CGREF1	0.32167	0.000590177
CHAF1A	-0.482375	0.0312544
CHAF1B	-0.138652	0.0141883
CHAMP1	-0.14984	0.00077367
CHCHD1	0.36641	0.000445258
CHCHD2	0.289472	0.0172228
CHCHD5	-0.513059	0.000125948
CHD1	0.560847	0.00319974
CHD1L	-0.161947	0.00232675
CHD2	0.312571	0.000892898
CHD4	0.239918	0.000165742
CHD7	-0.231842	2.32703e-06
CHEK1	0.213936	0.004548
CHERP	-0.191	0.0165928
CHML	0.102137	0.00514314
CHMP1A	-0.117546	0.0184487
CHMP1B	0.282224	0.000364795
CHMP2A	0.232334	0.00232776
CHMP4A	0.349966	0.000411499
CHMP5	0.551118	0.000554818
CHMP6	0.242305	0.0263088
CHORDC1	0.258221	0.0214761
CHP1	-0.0938664	0.00356075
CHPF	-0.192816	0.0113681
CHRAC1	-0.758175	0.00663147
CHST14	0.572251	0.00672614
CHSY1	-0.272856	0.00501746
CHTOP	-0.363052	0.00515949
CIAO2B	0.513689	5.58925e-05
CIAPIN1	0.312998	0.0096694
CIB1	0.103807	0.0223185
CISD1	0.317615	0.0246252
CISD3	-0.558476	0.00116778
CKAP4	-0.54526	0.00995936
CKB	-0.113355	0.00306691
CKS2	-0.356124	6.82858e-07
CLASP1	0.387053	0.00861364
CLASP2	0.0834935	0.0150422
CLCN7	0.349198	0.00311867
CLIC1	0.38809	0.00271867
CLIC4	-0.479735	0.000814329
CLIP1	-0.316988	0.000160867
CLIP2	0.163927	0.00770874
CLN5	-0.302055	0.0026691
CLNS1A	0.429486	0.0129416
CLTB	-0.157171	0.0176861
CLTC	0.198705	0.0040299
CLUH	0.164721	0.00177718
CMAS	-0.359078	0.000124883
CMC2	0.34384	5.18008e-05
CMSS1	0.453822	0.00340307
CMTR1	-0.3743	0.000854395
CNBP	0.202208	0.0093815
CNDP2	-0.192083	0.00224807
CNIH4	-0.0644817	0.0337387
CNN2	0.2665	0.0206272
CNN3	0.333642	0.000586097
CNOT1	-0.254524	5.53621e-05
CNOT3	0.0865895	0.0417922
CNP	0.218955	0.00193815
CNRIP1	0.230361	0.00206554
CNTRL	-0.498344	0.00299328
CO	0.534936	0.0446565
COA1	0.121904	0.0101108
COA4	-0.123549	0.00060027
COA7	-0.248572	0.0363609
COG5	-0.177729	0.0431356
COG7	0.20457	0.000943564
COIL	0.176895	0.0105366
COL4A2	0.241996	0.0146197
COL6A1	-0.392439	0.0030871
COLGALT1	-1.65505	9.84868e-07
COLGALT2	-0.325161	0.000255988
COMMD3	-0.120919	0.021275
COMMD4	0.521216	0.000126446
COMMD8	0.201708	0.0404263
COMT	0.201042	0.0241016
COMTD1	0.23888	0.0135417
COPG1	-0.696058	0.0285627
COPG2	-0.0382561	0.0384649
COPS4	0.146775	7.85428e-05
COPS7A	0.138176	0.00832164
COPZ1	0.200658	0.00325224
COQ2	0.0734365	0.00481356
COQ8A	-0.388126	0.0216351
COQ8B	-0.686603	1.59444e-05
CORO1A	0.983987	7.77407e-07
CORO1B	0.497713	0.000519499
CORO2B	0.406292	2.35511e-05
COTL1	-0.492293	0.000162163
COX20	-0.229387	0.00101919
COX6B1	0.240939	0.00209598
COX6C	0.228723	0.0479015
CP D1	-0.207908	0.0170288
CPNE3	-0.31119	0.00484272
CPSF1	0.358508	0.00204998
CPSF2	0.30938	0.00604237
CPSF6	-0.117734	0.010357
CPSF7	0.207166	0.0119021
CPT2	0.0976428	0.0327299
CPVL	0.211168	0.000296096
CRAT	0.215261	0.0125449
CRBN	0.155799	0.00804845
CREB1	0.441404	0.027299
CREBBP	0.496514	0.00341285
CRELD2	0.130214	0.0482598
CRK	-0.11181	0.0207237
CRMP1	0.243385	0.000698679
CRNKL1	0.120124	0.00536622
CRTAP	0.448894	1.2402e-05
CRYAB	-0.296138	0.000109697
CRYZ	-0.668981	2.28121e-06
CS	0.270048	0.000105794
CSDE1	-0.121095	0.00982734
CSK	-0.146447	0.0146007
CSNK2A1	-0.419729	3.24421e-07
CSNK2A2	0.127307	0.0485142
CSPG4	0.122717	0.00502153
CSRP1	-1.2083	2.57296e-07
CSRP2	-0.678093	0.000475055
CST3	0.604279	4.93301e-05
CSTB	-1.14191	5.33163e-07
CSTF2T	0.358827	0.00070974
CSTF3	0.11635	0.00392133
CTBP1	-0.109013	0.0283108
CTBP2	0.188402	0.0246403
CTCF	0.115452	0.00500916
CTDSPL2	0.10559	0.00864906
CTH	0.288809	0.0346138
CTNNA1	-0.271765	0.00462997
CTNNAL1	0.444758	7.00709e-05
CTNNB1	-1.10404	2.45797e-05
CTNNBL1	0.333371	0.000540212
CTNND1	0.145728	0.0117527
CTPS1	0.221536	0.000756274
CTR9	-0.166767	0.000251359
CTSA	0.226959	0.00475094
CTSB	0.488301	4.68618e-05
CTSD	0.427309	0.00083608
CTTN	0.196581	0.00657017
CTTNBP2	0.26654	0.000283038
CTU2	-0.416266	0.0456815
CUEDC2	-0.187839	0.00909276
CUL1	-0.422741	0.0140838
CUL2	-0.188926	0.00656806
CUL4B	0.173225	0.00156085
CUL5	0.689754	1.12475e-06
CWC15	0.284838	0.001321
CWC22	0.164057	0.00738453
CXXC1	0.301804	0.000617862
CYB5A	0.274208	0.0187593
CYB5B	-0.148058	0.0351715
CYBC1	0.196134	0.0444469
CYFIP2	0.36586	0.0473145
CYP51A1	0.248817	0.0105103
CYP7B1	-0.659993	9.57346e-06
CYRIB	-0.392011	0.0058549
CYTH2	0.229581	0.00105259
CZIB	-0.917899	0.000170501
DAAM1	0.263749	0.00385248
DAG1	-0.498339	0.00210508
DALRD3	0.307227	0.0259859
DARS1	0.281002	0.0435517
DBI	0.142542	0.00083283
DBN1	-0.245901	0.00134192
DBNL	0.253996	0.000113106
DBT	0.127227	0.00438666
DCAF10	0.221765	0.0219915
DCAF13	0.237193	0.0431138
DCAF15	-0.723753	0.000149145
DCAF6	-0.205386	0.0331071
DCAF8	0.744619	0.000541208
DCD	0.408617	0.000287834
DCK	-0.971908	0.00114048
DCPS	0.234455	0.00314911
DCTD	0.34244	8.432e-05
DCTN1	0.190546	0.00611729
DCTN2	0.109934	0.0330864
DCTN4	0.1772	0.00741246
DCTN5	0.198538	0.00120024
DCTN6	0.333861	0.00023972
DCTPP1	0.186701	0.00777454
DCUN1D1	-0.203872	0.0203435
DCUN1D5	0.29391	0.00844781
DCXR	-0.308887	0.00988927
DDAH2	-0.260693	0.000142827
DDB1	-0.218127	0.00223089
DDB2	0.0660298	0.0361087
DDHD2	0.299005	8.74583e-05
DDI2	0.342891	0.013806
DDR2	-0.160151	0.0194713
DDRGK1	0.287731	0.0174496
DDX1	0.157745	0.0134674
DDX10	0.0979247	0.0185918
DDX17	-0.356806	0.0149543
DDX21	0.153746	0.00070886
DDX23	-0.129198	0.0172663
DDX27	0.478352	7.50677e-06
DDX39B	0.381837	0.00112404
DDX42	0.143934	0.00148329
DDX46	0.0636048	0.0284752
DDX5	0.139852	0.0031572
DDX50	-0.35894	0.000259442
DDX52	0.131928	0.0414315
DDX54	0.472488	0.0365571
DDX56	-0.410511	0.0079411
DDX59	-0.35866	0.00447479
DECR1	0.264371	0.00280411
DECR2	0.390126	7.92767e-06
DEK	0.689809	0.00108058
DENND4C	0.143461	0.0029841
DENR	0.310728	0.00602922
DERA	0.124734	0.0323524
DERL1	-0.293673	0.000189939
DFFA	0.134257	0.018589
DGKH	0.139913	0.00511125
DHCR24	0.125498	0.00229667
DHCR7	-0.175396	0.00250571
DHFR	-0.214754	0.000284396
DHRS2	-0.150827	0.00281426
DHRS7	-0.675273	0.024074
DHTKD1	0.231055	0.00132033
DHX15	-0.190815	0.00611457
DHX16	0.0580165	0.0451368
DHX29	0.173181	0.000516342
DHX30	0.102082	0.00799851
DHX34	0.0900123	0.0245044
DHX38	0.172107	0.0476412
DHX8	0.242345	0.00355054
DIABLO	0.27598	0.0222725
DICER1	0.149774	0.00266371
DIDO1	-0.182715	0.0251437
DIMT1	0.0671632	0.0100985
DIP2B	-0.494367	0.000429876
DKC1	0.095005	0.0369411
DLAT	-0.166355	0.00249696
DLD	-0.293515	0.013009
DLG1	0.100191	0.0396798
DLST	0.278124	0.00808192
DMAC2L	0.107404	0.013377
DMAP1	0.205211	0.00739483
DNAAF5	0.33617	0.0024501
DNAH10	-0.124669	0.0117264
DNAJA1	0.392068	0.00880999
DNAJA3	-0.125046	0.000541221
DNAJB11	-0.109867	0.00102568
DNAJB14	-0.110311	0.0434019
DNAJB4	0.317605	0.00188369
DNAJB6	0.262273	0.0266926
DNAJC1	-0.382649	0.00552009
DNAJC12	0.133657	0.0330004
DNAJC13	-0.805353	7.19521e-05
DNAJC17	0.131655	0.0188795
DNAJC2	0.231031	0.00668897
DNAJC3	-0.0901585	0.00251984
DNAJC6	-0.244975	0.000412984
DNAJC8	0.453638	0.0236274
DNAJC9	0.197116	0.00207755
DNAL1	0.122237	0.0135818
DNASE2	0.479425	0.00920975
DNM2	0.493048	0.00495935
DNMT1	0.0946118	0.00291556
DNTTIP1	-0.226358	7.95467e-05
DOCK1	-0.336974	0.00666192
DOCK10	0.11826	0.00425636
DOCK5	0.480626	0.00478366
DOCK6	0.406072	0.0430175
DPCD	-0.192907	0.0478222
DPF2	0.3109	0.000143801
DPH6	0.25184	0.00277718
DPP3	0.172416	0.0387705
DPPA4	0.163694	0.00316675
DPY19L1	-0.173921	0.0470522
DPYD	0.274897	0.00807325
DPYSL3	0.419065	0.00276673
DPYSL5	0.114414	0.0328102
DSN1	-0.0964071	0.0290691
DST	0.266677	0.00158023
DSTN	0.142467	0.03605
DSTYK	0.249757	0.000198871
DTD1	0.33394	0.0355932
DTL	-0.296321	0.00444499
DTNA	-0.292045	0.00112933
DTNBP1	0.228313	0.0439448
DTWD1	0.251199	0.031589
DTX3L	-1.38929	0.0017054
DTYMK	-0.261615	0.0262242
DUS1L	0.311831	4.72675e-05
DUSP23	-0.376648	0.00803181
DVL2	-0.131267	0.0193113
DYNC1H1	0.302727	0.00640865
DYNC1I2	0.134054	1.28326e-05
DYNC1LI1	0.205651	0.000196231
DYNC1LI2	-0.106267	0.0444029
DYNC2I1	0.24156	0.000112308
DYNLL1	0.524882	0.00497434
DYNLRB1	0.149871	0.0104183
DYRK1A	0.187879	0.0211127
DYSF	0.192534	0.00751483
EBNA1BP2	-0.891837	0.0013149
EBP	-0.165028	0.0368194
ECE1	-0.353521	0.00963294
ECH1	-0.916494	5.93797e-06
ECHDC1	0.105593	0.04129
ECHS1	1.06024	3.14738e-05
EDC4	0.0986243	0.016359
EDEM3	0.201235	0.00133752
EEF1A2	-0.354094	0.0016939
EEF1B2	0.243638	0.0147193
EEF1D	-0.166808	0.00316439
EEF2	-0.144215	0.00124577
EFHD2	-0.0315366	0.0376098
EFL1	-0.15788	0.00231029
EFNB1	0.114042	0.0257147
EFNB2	-1.33948	6.56967e-06
EGFR	1.27723	1.84892e-06
EHD4	-0.178444	0.0409185
EHHADH	-0.731273	6.93147e-07
EI24	-0.317633	0.000544079
EIF1B	0.360392	0.01456
EIF2A	-0.135735	0.0368119
EIF2AK2	-0.0998151	0.0032556
EIF2B2	-0.138624	0.0255425
EIF2B3	0.258857	0.00358308
EIF3A	-0.194056	0.0101999
EIF3B	-0.191818	6.02014e-05
EIF3CL	-0.218721	5.2001e-05
EIF3D	-0.242944	0.000319593
EIF3E	-0.201587	0.000263601
EIF3F	-0.25632	0.00190315
EIF3H	-0.14104	0.0294095
EIF3K	-0.186884	0.0132143
EIF3L	-0.282036	0.00260885
EIF3M	-0.21331	0.00434947
EIF4A1	-0.190498	0.00404497
EIF4A3	-0.335661	0.000137045
EIF4B	0.28092	0.000518986
EIF4EBP1	-0.103516	0.0327855
EIF4G1	-0.388354	0.00307258
EIF4G2	-0.21726	0.00171636
EIF5	-0.0993798	0.0039643
EIF5A	-0.183229	0.000100714
EIF5B	-0.125742	0.000993087
EIF6	-0.0657418	0.0102872
ELAC2	0.184579	0.0179084
ELAVL2	-0.139055	0.00671605
ELMO1	-0.328026	0.0096629
ELMO2	0.283396	0.00276612
ELMOD2	-0.242092	0.000298833
ELOB	0.233193	0.0189849
ELOF1	0.242954	0.000124965
ELOVL1	0.44085	0.0131868
ELP1	-0.578435	9.15946e-05
ELP6	0.0764691	0.0211515
EMC3	0.221613	0.00673811
EMG1	0.245077	0.0279399
EML4	-0.195735	0.000564033
ENDOD1	-0.0671504	0.0154283
ENG	-0.209163	0.0348941
ENO1	-0.775992	5.57845e-06
ENPP4	-0.102234	0.0387524
ENSA	1.15808	0.00297123
EOGT	0.220681	0.00800181
EP400	0.533885	0.00146751
EPB41	0.180526	0.0101647
EPB41L2	-0.254606	0.00430222
EPC1	0.0732578	0.000640696
EPHA2	0.228469	0.0416368
EPHA5	-0.44651	0.00050575
EPHB2	1.92324	6.31694e-06
EPHB3	-0.386114	0.00131789
EPHX1	-0.806008	1.09253e-06
EPN1	-0.147442	0.00256604
EPN2	0.285525	7.48108e-05
EPRS1	0.211856	0.0223209
EPS15	0.11905	0.00315411
ERAP1	-0.164401	0.0049787
ERCC1	0.274034	0.00091522
ERCC2	0.404878	0.0232331
ERCC4	-0.0597071	0.0434771
ERF	0.293965	0.0105306
ERGIC1	-0.13988	0.00734591
ERICH1	-0.167462	0.012965
ERLIN2	-0.701535	0.000721281
ERMP1	0.0744181	0.037262
ERO1A	0.261528	0.0206529
ERRFI1	0.0914379	0.00172509
ESF1	1.71292	1.53412e-06
ESYT1	-0.150547	0.000418573
ETFA	-0.137767	0.00615386
ETFB	0.118092	0.00289933
ETFDH	0.176416	0.000242778
ETHE1	0.244028	0.00153854
ETV6	-0.288396	0.00100973
EVL	-0.936689	0.0101263
EWSR1	-0.243362	0.00530937
EXO1	0.214565	0.00445261
EXOC1	-0.774393	0.0109519
EXOC2	0.249881	0.0014141
EXOC3	0.238165	0.00898832
EXOC3L2	0.235931	0.00446562
EXOC4	-1.29163	2.32757e-05
EXOC5	0.236607	0.000574859
EXOC6	0.261905	0.000515116
EXOC7	0.402136	0.000104445
EXOC8	0.442788	0.00026199
EXOSC1	0.28388	0.0020029
EXOSC10	-0.166175	0.0231942
EXOSC4	0.0943646	0.00273019
EXT2	0.212831	0.00171782
EZR	0.229379	0.0403989
FABP3	0.139894	0.0206475
FABP7	-0.269509	0.00282975
FADS1	0.457241	2.49341e-05
FADS2	-0.874932	0.0001646
FAF1	-0.84463	8.34481e-06
FAF2	-0.254037	0.000141711
FAM111A	0.191716	0.0137222
FAM111B	0.152709	0.00101256
FAM120C	0.188465	0.0288276
FAM162B	-0.0801655	0.019459
FAM168A	-0.895178	0.00705823
FAM169A	0.499699	0.0176333
FAM219A	0.517068	0.00203883
FAM3C	-1.0177	0.0013082
FAM50A	0.0421903	0.0443116
FAM98A	0.0651938	0.0427911
FAM98B	-0.155118	0.000389742
FANCI	0.24397	0.00027921
FAR1	-0.136569	0.0229729
FARSB	-0.517107	2.14131e-05
FASN	-0.0420057	0.0283743
FASTKD2	-0.288747	1.69246e-07
FAU	-0.211334	0.0430799
FBL	-0.291232	0.00307175
FBN2	-0.240309	0.0014651
FBXO28	-0.589492	8.47898e-05
FBXO6	0.216651	0.00875141
FBXW11	1.66966	6.69993e-07
FDFT1	-1.57345	2.92438e-06
FDX1	-0.44594	4.64343e-05
FDXR	0.393588	0.000639589
FECH	0.279151	0.00347217
FEM1B	0.285101	0.0148964
FEN1	-0.493224	0.0266684
FER	0.0903762	0.0181703
FERMT1	0.652997	0.00275721
FERMT2	-0.453666	0.0228764
FGD1	0.240476	0.000187202
FGD4	0.325289	0.033536
FH	-0.220617	0.0263648
FHL1	0.0664388	0.0028034
FHOD1	0.204416	0.0126037
FIS1	-0.150107	0.0154586
FKBP10	0.0977936	0.0458496
FKBP14	0.0986575	0.00290821
FKBP3	-0.201508	0.000771278
FKBP4	0.108134	0.0141079
FKBP7	-0.229655	0.000131522
FKBP8	-0.270088	0.000118812
FLAD1	0.200897	0.000850491
FLII	0.116893	0.0120291
FLNA	0.139835	0.0139972
FLNB	-0.386646	5.87518e-05
FLNC	-0.180225	4.03369e-06
FLOT2	-0.0729576	0.0108778
FLYWCH2	0.0958837	0.0198249
FMNL2	0.23473	0.00560438
FNBP1	-0.782847	5.69814e-05
FNBP1L	0.136245	0.0341216
FOXJ2	0.130434	0.0105652
FOXK1	0.343228	0.00221125
FOXO1	-0.294859	1.7503e-05
FOXP1	-0.684726	0.000160228
FRG1	-0.232874	0.0140537
FRMD4A	0.141269	0.0316263
FSCN1	-0.905348	0.0031423
FSD1	-0.121982	8.21907e-05
FSIP1	0.151356	0.0433667
FTH1	0.636188	0.00202832
FTSJ3	-0.242817	0.00449944
FUBP1	0.546097	0.00222736
FUBP3	0.0541109	0.00349955
FUCA2	0.153596	0.0204116
FUNDC2	-0.413207	0.0261404
FUS	-0.384547	0.00138514
FXR2	0.150446	0.00123183
FYN	0.227331	0.0292681
G3BP1	-0.590847	0.000112544
G3BP2	-0.182661	0.000226565
G6PD	-0.159273	0.0112019
GAA	0.145676	0.00047591
GABARAP	0.192458	0.0172778
GABARAPL2	0.525836	0.000421983
GABPA	0.222753	0.00310184
GABPB1	0.142306	0.0032571
GADD45GIP1	0.49338	0.0362431
GAK	-0.265214	0.00133544
GALE	-0.195509	0.00128981
GALK2	0.25003	0.00155172
GALM	-0.294775	0.017885
GALNS	-0.230528	0.0214897
GAMT	0.959141	0.00180363
GAN	-0.185804	0.0137592
GANAB	0.255112	0.00487307
GAPDH	0.125789	1.39889e-05
GAR1	-0.161425	0.0209007
GAS1	0.0949723	0.0313612
GAS7	0.762014	0.00075264
GATAD2A	-0.835448	0.00724477
GBA	-0.308477	0.000403446
GBF1	0.711594	1.13441e-05
GBP1	0.216824	0.00326482
GCA	-0.336313	0.00142044
GCAT	1.34682	3.36535e-05
GCLM	-0.358874	0.00502009
GCN1	0.13266	0.0437006
GDAP1	-0.0782017	0.0105879
GDE1	0.466363	2.00675e-05
GDI1	0.924655	0.0411874
GEMIN4	0.269001	4.51366e-05
GEMIN5	-0.0925688	0.0364941
GEMIN8	-0.115689	0.00931365
GET3	0.494781	0.00221814
GET4	0.234997	0.000211914
GFM1	0.208324	0.0152125
GFPT1	-0.103975	0.00993917
GFUS	-0.185949	0.0035059
GGA1	0.108536	0.0209177
GGCT	0.153972	0.0386369
GGCX	0.13389	0.00712505
GGPS1	0.137219	0.0387229
GID8	0.148309	0.00127335
GIGYF2	0.136191	0.0101773
GINS1	0.0438283	0.0461155
GINS3	0.140788	0.0433365
GIPC1	-0.0440664	0.0280148
GJA1	0.481906	7.63511e-05
GLA	-0.4213	0.00766523
GLIPR2	0.379284	0.000429449
GLMN	-0.451666	0.00505383
GLOD4	0.166313	0.0380719
GLS	0.134909	0.00140987
GLUD1	-0.291153	1.09469e-05
GLUD2	-0.0611987	0.0301509
GLUL	0.265148	0.00557677
GM2A	-0.179718	0.0216327
GMDS	1.30354	9.33111e-07
GMEB1	-0.261765	0.000781522
GMFB	0.373717	0.000876468
GMNN	0.328385	0.000242005
GMPS	-0.544912	0.0101147
GNA13	-0.139407	0.000140021
GNAI2	0.175583	0.0023884
GNB1	-0.522435	3.89741e-06
GNB4	-0.164455	0.00302166
GNG12	-0.315083	0.00219405
GNL2	0.29251	0.000514003
GNL3	-0.780045	0.000122763
GNL3L	-0.638015	2.51506e-06
GNPDA1	-0.29757	2.27693e-05
GNPNAT1	0.139546	0.0476047
GNS	-0.178986	0.0058601
GOLGA2	0.215765	5.1371e-05
GOLGA4	0.464034	3.42732e-05
GOLGA6B	-0.122262	0.0128114
GOLGB1	-0.453964	0.0206981
GOLIM4	0.147394	0.0145179
GOLM2	-0.132792	0.00564809
GOLPH3	0.433742	0.0060018
GON4L	-0.0954321	0.00691296
GON7	0.327368	0.0279229
GORASP2	0.280333	0.00280016
GOSR1	0.108963	0.0476734
GOSR2	-0.173113	0.00183993
GPATCH4	0.0863542	0.0410688
GPATCH8	-0.427101	7.6213e-05
GPC1	0.159779	3.79251e-05
GPC2	1.37116	8.62442e-08
GPKOW	-0.814213	2.53646e-05
GPM6B	0.122757	0.0249456
GPR50	-0.649089	0.00241311
GPR89B	-0.524367	0.000847316
GPRIN1	-0.170769	0.00887065
GPRIN3	0.437741	0.000795754
GPSM1	1.14072	0.046491
GPSM2	-0.846531	0.000471623
GPT2	0.555373	0.0176066
GPX1	-0.636105	5.36139e-06
GPX7	-0.137411	0.0137336
GR L1	-0.265061	0.014813
GR L2	-0.252641	0.0138039
GRAMD1A	-0.315365	0.00982068
GRB10	-0.613277	0.000158173
GRB2	-0.74409	1.0163e-05
GRIA4	0.193512	0.0119671
GRIPAP1	0.444407	0.00780252
GRSF1	0.443991	0.00360542
GSE1	-0.347608	0.000705973
GSK3A	-0.377642	0.0230436
GSK3B	0.28453	0.00433086
GSN	0.102457	0.0154196
GSPT2	0.283485	0.000156694
GSTA4	0.306581	0.0114563
GSTT2B	0.20761	0.000903493
GTF2A1	-0.127079	0.00666704
GTF2E2	0.295804	0.00372874
GTF2F2	0.113835	0.0403877
GTF3C3	-0.0800551	0.0130421
GTPBP10	-0.0616923	0.0499846
GTPBP4	0.240611	0.0122279
GUCY1B1	-0.142526	0.011044
GYG1	0.329866	0.000206741
GYPC	-0.614494	6.76852e-05
GYS1	-0.552407	0.00210771
H1-10	-0.283862	0.00224696
H1-3	-0.080654	0.00170381
H3C15	-0.473694	0.0084311
H4C1	-0.758661	0.000221844
HADHA	-0.394335	0.000181443
HADHB	0.181734	0.000262058
HAGH	0.278208	2.71065e-05
HAT1	0.229286	0.00881865
HBS1L	0.273333	6.39927e-07
HCFC1	0.0969076	0.0464487
HDAC1	0.113701	0.00162021
HDAC3	-0.153117	0.0062961
HDAC5	0.316048	0.0338174
HDGFL2	0.588961	0.00448649
HDLBP	0.406814	9.19327e-06
HEATR1	-0.0534173	0.00602976
HEATR3	-0.405785	3.65967e-07
HEATR6	-0.104307	0.00737816
HEBP1	0.281515	0.0437372
HEBP2	-0.373747	0.00481148
HEXA	0.331649	0.000933097
HEXB	0.325938	0.0055829
HEXIM1	0.100868	0.0222977
HGH1	0.430712	0.000421139
HGS	0.168052	0.0131944
HIF1AN	0.231617	0.000123483
HIP1R	0.176589	0.0404315
HIVEP1	0.479691	0.00541865
HK1	0.332395	0.00169638
HK2	-0.276999	4.59044e-06
HLA-B	-0.530548	5.82778e-06
HLA-C	-0.416001	0.00918059
HLA-H	-0.401252	5.74921e-05
HMBS	-0.636691	5.48663e-05
HMCES	-0.159827	0.0261
HMCN2	0.287369	0.0102035
HMG20B	0.509856	0.0265063
HMGA1	0.468758	5.86638e-05
HMGB1	-0.167937	0.00908096
HMGCL	-0.0840023	0.021656
HMGCR	0.539666	0.0235667
HMGCS1	-1.46178	8.29805e-06
HMGN1	-0.561507	0.000154552
HMGN5	0.247043	0.0252087
HMGXB4	0.264681	0.00015647
HMMR	0.516203	0.00336738
HMOX1	0.455183	0.00293559
HNRNPA0	0.735105	0.000245564
HNRNPA2B1	0.169517	0.000925515
HNRNPC	0.160454	0.000173498
HNRNPH1	0.232872	0.00776176
HNRNPH2	0.0875562	0.0194873
HNRNPK	0.333393	0.0018302
HNRNPL	0.0824716	0.00107732
HNRNPLL	0.0636195	0.026974
HNRNPM	0.08745	0.0259233
HNRNPR	0.212733	1.37566e-05
HNRNPU	0.137043	0.001324
HNRNPUL1	0.153969	0.00178481
HNRNPUL2	0.269402	6.4195e-07
HOMER1	0.276116	0.000182533
HOMER2	0.49686	0.000476166
HOMER3	-0.569304	0.00269086
HOOK3	-0.605676	0.0021515
HP1BP3	0.312675	0.000951262
HPCAL1	0.411645	8.22504e-06
HS 1	-0.196182	0.00930479
HSBP1	-0.184426	0.0108443
HSD17B11	-0.3986	0.00148374
HSD17B7	0.188379	0.000996936
HSDL1	-0.457888	0.0443293
HSDL2	0.343737	0.00105576
HSP90B1	0.213911	0.00524804
HSPA1L	-0.0796413	0.00457773
HSPA4	-0.148853	0.00405094
HSPA4L	0.106341	0.00431666
HSPA5	-0.0935813	0.00176229
HSPB1	-0.203616	0.00916278
HSPB11	-0.381104	0.00319532
HSPB8	-0.174535	0.0316676
HSPD1	-0.574146	0.00474888
HSPH1	-0.164543	0.00014938
HTATSF1	-0.0898036	4.44751e-06
HTT	0.123851	0.0371929
HUWE1	0.153232	0.0368307
HYOU1	0.112103	0.010223
IARS2	-0.205827	0.000280001
ICAM1	0.129748	1.16607e-05
IDH2	-1.34233	7.19033e-08
IDI1	-0.142375	0.000745549
IFI16	-0.257046	0.0073708
IFRD2	-0.287512	0.00144707
IFT122	-0.311281	0.00400858
IFT140	0.293547	0.0174211
IFT20	0.414348	0.00466261
IFT27	0.448717	0.0476812
IFT46	0.364758	0.00104602
IFT74	0.524394	0.000691859
IFT88	0.310585	0.00861805
IGF2BP2	0.610053	0.0447637
IGF2BP3	0.219185	0.000106681
IGF2R	0.41035	7.09212e-05
IGFBP2	0.143154	0.00082436
IGSF8	-1.05416	0.000156113
IK	-0.30696	0.00931345
IKBKG	0.163581	0.00282263
ILK	0.188299	0.0043301
ILKAP	-0.371567	0.000182104
ILVBL	0.0512307	0.0423588
IMP4	0.0815487	0.0445171
IMPA1	-0.627952	0.00868441
IMPDH1	0.162769	0.000723442
IMPDH2	-0.424095	0.000240462
INAFM1	-0.20636	0.00317639
INAFM2	-0.840059	0.00148689
INCENP	-0.502003	0.00316693
INF2	0.362194	0.00659306
INIP	-0.28127	0.00146439
INPP5B	0.239646	0.0360807
INPP5F	-0.107384	0.0469592
INPPL1	-0.338723	0.00160385
INTS1	0.295845	0.0140445
INTS11	0.0796564	0.00557549
INTS2	0.303865	0.00241346
INTS4	0.331039	0.000111751
INTS5	0.18982	0.00323426
INTS6	-0.26057	0.0370091
INTS8	0.231316	0.0213618
IPO13	0.303303	0.00754818
IPO8	0.589839	0.0251001
IPO9	0.238368	0.00157731
IRF2BPL	0.212476	0.0214346
ISCA1	0.189011	0.00329008
ISCU	-0.211737	0.00366995
IST1	0.141872	0.0424685
ISY1	0.198659	0.00133036
ITCH	0.242402	0.0221601
ITGA3	0.135743	0.0380707
ITGA5	-1.02771	1.49944e-06
ITGA9	-0.710741	8.03346e-05
ITGAV	-0.38599	0.00133353
ITGB1	0.200097	0.00119097
ITGB5	0.368581	1.44767e-06
ITM2C	-0.418273	0.000695538
ITPRID2	-0.518352	0.000646778
ITPRIP	0.309226	0.00295673
ITSN2	-0.498093	0.000864117
IVNS1ABP	0.184941	0.00651752
IZUMO2	-0.754649	0.000126119
JAG1	-0.286246	0.0171514
JAK1	0.270427	0.00688022
JAK2	0.320918	0.0163372
JMJD1C	0.220649	0.0038194
JMJD6	0.200195	0.00453289
JPT1	0.0929212	0.00155281
JUNB	-0.323124	0.000481115
KANK1	0.365772	0.00516542
KANSL3	-0.340317	0.00175983
KAT8	0.169925	0.0147827
KBTBD4	-0.374816	0.0120765
KCTD2	0.603248	0.00562792
KCTD3	1.00332	0.0178116
KDM1A	-0.524886	0.000106003
KDM1B	0.151966	0.00668653
KDM3A	0.233436	0.0380646
KDM3B	0.324285	0.00533391
KDM4A	0.141909	0.000769939
KDM5C	0.504559	0.016148
KDM6A	0.19859	7.32681e-05
KHDC4	0.204952	0.047797
KHSRP	-0.153713	0.000322435
KIAA1671	0.120493	0.0196817
KIF11	-0.321663	0.00267371
KIF13B	0.108888	0.0460564
KIF15	0.244344	0.0277121
KIF21A	0.171385	0.0025016
KIF22	-0.300646	2.16095e-05
KIF4A	0.21934	0.00630121
KIF5B	0.296468	0.000215431
KIFAP3	0.201583	1.01318e-05
KIFC1	0.118357	0.0480899
KIN	0.225227	8.36589e-05
KLC1	0.195153	0.0123501
KLC2	0.153481	0.0227633
KLC4	0.223041	0.00102931
KLF16	0.152342	0.00932855
KLHL13	-0.475125	1.16154e-05
KLHL25	-0.215633	0.0114185
KLHL4	-0.38223	0.0147622
KMT2A	0.665515	0.0138293
KMT2B	0.216894	0.043864
KNOP1	0.34472	0.0176338
KPNA1	0.188677	0.0187068
KPNA2	0.134668	0.0205108
KPNA6	-0.0964419	0.0471687
KRI1	0.172245	0.00239009
KRIT1	0.373656	0.00102596
KRR1	0.380104	0.00707347
KRT3	0.580792	5.62413e-05
KTN1	0.331326	0.0288525
KYAT1	0.190552	2.10141e-05
KYAT3	0.194042	0.0456465
L3MBTL3	0.360592	0.00150535
LAGE3	0.187254	0.0140298
LAMB1	0.432463	0.00323192
LAMC1	-0.435327	2.2204e-05
LAMP1	-0.375982	9.81738e-06
LAMTOR1	0.148486	0.00378153
LAMTOR2	0.281997	5.88924e-05
LAMTOR3	0.446533	0.00153254
LAMTOR5	0.413594	0.00558096
LANCL1	0.245254	0.0381976
LARP1	0.248625	0.0210976
LARP4	-0.250102	0.000381079
LARP4B	-0.398165	0.00126007
LARP7	-0.0913365	0.029911
LARS1	0.133198	0.00103964
LARS2	-0.0398015	0.0138061
LAS1L	-0.114862	0.0237398
LASP1	0.214692	0.00299945
LBR	0.241174	0.0213805
LCMT1	-0.203353	0.00820089
LDB1	0.267011	0.0208357
LDHB	-0.351676	0.00050703
LEMD3	-0.0985235	0.00329993
LENG9	-0.135518	0.0337748
LEO1	-0.39647	0.0140424
LGALS3	0.0819056	0.00719653
LGALS3BP	-0.421862	0.000724837
LGALSL	-1.34232	4.70708e-06
LGMN	-0.274613	0.0136312
LIG1	0.368965	0.000893041
LIG3	0.20251	0.00235683
LIG4	0.11239	0.0234922
LIMA1	0.766768	0.000233871
LIMD1	0.247725	0.00176766
LIMK2	0.354071	0.0142289
LIMS1	-1.13778	0.00398466
LIMS4	-0.195848	0.00805817
LIN37	-0.550448	0.00323569
LIN7A	0.378512	0.0233628
LIPA	0.249759	0.000191148
LIX1L	-0.469098	0.0010344
LMAN2	-0.472352	0.00689098
LMBR1	0.207974	0.00808
LMNA	-0.544063	0.0343731
LMNB1	-0.609975	3.04374e-06
LMO3	-0.200176	0.000151436
LMO7	-0.428656	0.00443497
LN P	-0.188265	0.000740701
LNPK	0.277664	0.000831183
LONP1	0.0951095	0.00309335
LOXL2	-0.0834402	0.00172823
LPCAT1	-0.795631	0.000587274
LPGAT1	-0.20684	0.00059476
LPIN1	0.321022	0.000453315
LPP	-0.28921	0.0388319
LRATD2	0.176907	0.00868014
LRIF1	0.637895	0.00104111
LRP1	0.451529	0.00591156
LRPAP1	0.708568	0.000154955
LRPPRC	0.118008	0.00396848
LRRC1	-0.113909	0.00143525
LRRC20	0.669272	0.00101534
LRRC47	0.68274	0.000264184
LRRC4B	0.0878526	0.0463296
LRRC57	0.273681	0.00534348
LRRC59	0.393068	8.01354e-05
LRRC8A	-0.10881	0.0224488
LRRFIP2	0.620539	0.0495964
LSG1	0.144494	0.0313095
LSM12	0.21151	0.00405307
LSM14B	-0.121682	0.0482899
LSM3	0.279362	0.00849334
LSM5	0.2758	0.0254719
LSM7	0.241611	0.0161254
LSM8	0.184353	0.0283477
LSS	0.297056	0.00125534
LUC7L2	-0.388222	1.4553e-07
LYN	-0.063349	0.0173077
LYPLA1	-0.151734	0.0349144
LYPLA2	-0.120524	0.019056
LYPLAL1	0.228188	0.00325461
LYSMD2	0.431079	0.00189688
LZTFL1	-0.688357	0.00645408
MACF1	0.143232	0.028837
MACO1	-0.21891	4.12844e-08
MACROD1	-0.180825	0.0312179
MAD2L1	-0.151681	0.0251149
MADD	-0.315662	0.00165386
MAEA	0.244847	0.00990985
MAGED1	0.182892	0.019117
MAGED2	-0.287433	0.000273342
MAGOH	-1.28121	2.83019e-08
MALSU1	0.175862	0.0300606
MAN1A2	-0.22799	0.00578216
MAN2A1	0.221841	0.0401673
MAP1B	0.547292	2.06181e-05
MAP1LC3B	-0.0811987	0.0266412
MAP2	0.48003	0.000376385
MAP2K1	0.497997	4.64223e-06
MAP2K2	-0.216085	0.00015856
MAP2K3	0.108531	0.0169055
MAP2K4	0.218559	0.0049153
MAP2K6	0.218579	0.00379937
MAP3K20	0.602741	0.000143397
MAP4	-0.331087	0.00792515
MAP7D1	-0.131024	0.00184532
MAP7D3	-0.244948	8.21758e-05
MAPK1	-0.190055	0.0198804
MAPK3	0.248228	0.00125779
MAPK6	0.105216	0.0369328
MAPKAPK2	-0.950952	0.00414474
MAPKAPK3	-0.111631	0.0404139
MAPRE1	-0.409705	0.00589745
MAPRE3	0.150765	0.00577437
MARCKS	0.507203	0.00410329
MARS2	0.0812107	0.0112139
MAT2A	-0.255636	0.0391877
MATR3	-0.213986	0.00459931
MAVS	0.128158	0.0282658
MAZ	-0.0680694	0.0405396
MBD1	0.224938	0.029158
MBD3	0.529507	5.07941e-07
MBD4	-0.125613	0.00245295
MBLAC2	-0.197171	0.0495395
MBOAT7	0.340635	0.0117157
MCAM	0.338595	0.000834914
MCCC2	-1.18152	9.18392e-07
MCM2	-0.253672	9.604e-05
MCM3	0.0845314	0.00147296
MCM5	0.0652114	0.00493678
MCM6	0.102101	0.00226338
MCM7	0.0714752	0.0499887
MCMBP	0.0938228	0.0109751
MCRIP1	-0.214928	0.0059612
MCRIP2	0.241704	0.00486033
MCTS1	-1.43515	0.000607738
MDC1	0.128082	0.0102045
ME2	0.314878	2.8113e-05
MEA1	-0.279291	3.74129e-05
MEAK7	-0.127504	0.0105778
MECP2	0.316772	0.0112029
MED12	0.449344	0.00506455
MED16	0.337694	0.00045254
MEF2D	0.143482	0.0117006
MELK	-0.280011	0.0204367
MESD	0.206159	0.00637887
METAP2	0.221691	0.0108266
METTL14	-0.285699	0.000770249
METTL16	0.139098	0.0118954
METTL2A	-0.154715	0.0324669
METTL3	0.24878	0.0064554
METTL7B	-0.0813534	0.0418604
MFAP1	-0.261934	0.00114513
MFGE8	0.268872	0.00276393
MFN2	-0.384442	0.000331794
MGLL	-0.182353	5.72401e-05
MGME1	-1.28289	0.00209875
MGST1	0.189076	0.0327625
MGST3	-0.326922	2.66875e-05
MI P	-0.420021	0.00298113
MIA2	0.180547	0.00258325
MIA3	0.333178	0.000341849
MICAL3	-0.15786	0.0044954
MICALL1	-0.139954	0.00783334
MICU1	-0.361129	0.00176047
MICU2	0.297238	0.00611049
MID1	0.250755	0.0460357
MID1IP1	-0.439238	0.0444049
MIDEAS	-0.258731	0.0287257
MIEF1	-0.399356	0.00522736
MIER1	-0.368081	0.0120394
MIOS	0.222333	0.0177138
MIS18A	-0.184332	0.000605214
MKI67	0.727272	0.00864701
MKRN1	0.120566	1.63348e-05
MLF2	0.556357	0.00559522
MLH1	-0.283595	0.0110108
MLKL	-0.140102	0.0233165
MLLT3	-0.368858	1.38239e-05
MMP14	0.464487	0.00265995
MMP9	-0.738696	4.36826e-08
MMS22L	-1.72063	6.90999e-05
MMTAG2	0.267501	0.0145512
MMUT	0.307392	0.00444861
MOGS	0.159472	0.00390548
MORC2	0.290095	2.60267e-05
MORF4L1	-0.238881	0.00143745
MPG	-0.245409	0.0148226
MPHOSPH10	0.156214	0.0333163
MPHOSPH6	-0.472337	0.00613515
MPRIP	-0.291466	0.0139996
MPST	-0.493054	0.000243318
MPZL1	-0.14626	0.00697561
MRC2	-0.4276	0.00380581
MRE11	-0.179217	0.00890783
MRFAP1	0.209312	0.0023619
MRM1	-0.393034	0.00295808
MRM2	-0.405242	0.0328425
MRPL10	0.884699	0.0223945
MRPL12	0.19267	0.0271079
MRPL13	-0.174294	0.00142294
MRPL28	0.0987478	0.0459446
MRPL33	0.220584	0.0155923
MRPL39	0.25355	0.0113425
MRPL4	0.194937	0.000238906
MRPL44	0.0840497	0.0281758
MRPS11	0.118939	0.0220464
MRPS18A	0.144541	0.000175951
MRPS2	0.137072	0.0325627
MRPS26	-0.105226	0.0236594
MRPS33	-0.145905	0.0483
MRPS35	0.28402	0.00739068
MRPS36	-0.176675	0.00515566
MRTFB	0.122339	0.0457561
MSH2	0.700199	7.70766e-06
MSI1	0.182235	4.49805e-05
MSI2	-0.361486	0.0030961
MSMO1	-0.124679	0.00503988
MSN	-0.415757	0.00429724
MSRA	-0.254872	0.00149839
MT-CO2	-0.170944	0.00847647
MTA2	0.171527	0.00522387
MTARC2	-0.181037	0.000343847
MTDH	-0.376164	0.00133304
MTERF3	-0.135986	0.00301636
MTFR1	0.0621499	0.0212984
MTHFD1	-0.403961	0.0105487
MTHFD1L	-0.0704798	0.00800533
MTHFD2	-0.261291	0.000408853
MTHFR	-0.460063	0.000366019
MTIF2	0.851294	0.00644588
MTMR1	0.112411	0.0298025
MTMR2	0.260325	0.00571493
MTMR3	-0.227564	0.031999
MTMR6	0.349029	0.0374133
MTPN	0.050938	0.0425281
MTR	0.285156	0.00116027
MTX2	-0.0919002	0.011463
MYBBP1A	0.131322	0.0185287
MYCBP2	0.0411378	0.0160038
MYD88	0.176575	0.018021
MYEF2	-0.456011	0.0157407
MYH10	0.902905	4.98854e-05
MYH14	0.229965	4.61014e-05
MYH9	0.681699	1.0157e-06
MYLK	-0.343001	2.48444e-05
MYO19	-0.590915	0.000639791
MYO1B	-0.406868	0.000315604
MYO1C	-0.488746	4.88879e-06
MYO6	0.215498	0.00469646
MYOF	0.240719	0.000982161
N PPS	-0.354375	0.00124715
N6AMT1	0.152688	0.000826823
NAA15	0.35453	0.00485388
NAA25	-0.0970892	0.01304
NAA50	-0.0943395	0.0400359
NACA	-0.115589	0.0152214
NACC1	-0.116037	0.0211005
NADK	0.147489	0.0430998
NAE1	-0.5361	0.0010684
NAGK	0.099662	0.00513894
NAMPT	0.146321	0.017271
NANOS2	-0.178866	6.97954e-05
NANS	0.184118	0.04743
NAP1L5	-0.278217	2.72039e-06
NARS2	-0.464375	0.00632081
NAT14	-0.170687	0.0203585
NAV1	0.21896	0.00484947
NAV2	-0.808958	1.08262e-06
NBAS	-0.604132	0.00766075
NBDY	0.215088	0.00162876
NBN	0.322993	0.00204851
NCAM1	0.143064	0.0122613
NCAPD2	0.102981	0.0128642
NCAPG	0.0839959	0.0370693
NCAPH	0.122412	0.0206751
NCBP3	0.105042	0.00266025
NCL	0.326763	0.0296472
NCLN	-0.122765	0.0203554
NCS1	-0.0768956	0.0183677
NCSTN	-0.219442	0.0187464
NDC80	0.344375	0.0110115
NDE1	0.258941	0.00294285
NDRG2	-0.157954	0.018078
NDRG3	-0.362035	0.000110495
NDRG4	0.786581	1.50129e-05
NDUFA11	-1.13175	6.89628e-05
NDUFA13	-0.126922	0.0241266
NDUFA5	0.127766	0.0216842
NDUFA6	0.165868	0.00281643
NDUFAF2	0.210724	0.0257831
NDUFB11	-0.193253	0.0105708
NDUFB3	0.0862526	0.00537268
NDUFS1	-0.209719	0.0116186
NDUFS2	0.101299	0.0396916
NDUFS3	0.14927	0.0155568
NEB	0.151741	0.0129741
NECAP1	-0.924608	0.00656316
NECAP2	0.0892954	0.0123434
NEDD1	0.156691	0.00732509
NEDD4L	0.221132	0.0492943
NEDD8	0.364954	0.006644
NEIL2	0.211885	0.0281463
NEK6	0.70353	0.00350961
NELFB	-1.06108	0.00112966
NELFE	0.0941822	0.00893442
NENF	0.16199	0.00101341
NES	0.174599	0.0103179
NEU1	-0.358261	1.47666e-05
NFIC	0.559029	0.00534547
NFKB1	-0.247631	0.00863658
NFKB2	0.323127	0.00165598
NFKBIB	0.540995	0.000426556
NFRKB	0.330987	0.0375158
NFS1	-0.0870968	0.0206675
NFU1	0.231292	0.00356755
NFXL1	0.215342	0.0139613
NFYB	-0.119882	0.0347953
NFYC	0.272446	0.00225028
NGDN	0.241992	0.0127814
NGEF	0.603723	0.00243961
NGFR	-1.02421	2.84949e-05
NHP2	-0.557411	0.0238348
NHSL1	-0.309535	0.00062827
NHSL2	0.62297	0.000714173
NID1	-1.01163	1.55938e-05
NIF3L1	-0.35281	0.00739187
NIFK	0.184019	0.000314748
NIPSNAP2	-0.277417	0.0185223
NIT2	0.142294	0.00157977
NLGN2	0.0773594	0.0239108
NLN	0.781626	0.00442649
NME7	-0.299968	0.00136676
NNMT	0.316204	0.029114
NNT	0.246008	0.00678077
NOB1	-0.117358	0.000839858
NOCT	-0.452915	0.000166444
NOL11	-0.686894	0.00333098
NOL12	-0.303031	0.0180655
NOL4L	0.164653	0.0078986
NOL7	-0.383852	0.00205752
NOL8	-0.55512	0.0299355
NOLC1	-1.15559	0.000648376
NOM1	-0.399532	0.000138868
NOMO1	-0.210822	0.0438588
NOMO2	-0.252351	0.0330598
NOP14	-0.189349	0.000899683
NOP16	-0.39025	0.00789337
NOP2	-0.528548	0.000872051
NOP58	-0.122782	0.00384816
NOPCHAP1	0.122611	0.00743665
NOSIP	-0.506448	0.00735196
NOTCH1	-0.18233	0.0017985
NOTCH2	-1.17645	2.26809e-07
NOVA2	-0.0626436	0.0255073
NPAT	1.28024	0.000333602
NPC1	-0.688108	0.0287299
NPC2	0.249399	0.0015087
NPL	0.337769	2.48989e-05
NPLOC4	0.799196	0.0137788
NPPB	0.140425	0.0438321
NQO1	0.237414	0.0142499
NR2C2	-0.384566	5.17914e-05
NR2F2	0.426155	0.0248418
NR3C1	0.263633	0.00119754
NRAS	-0.112924	0.00578495
NRCAM	0.151784	0.0251488
NRDC	-0.187244	0.0345925
NRGN	0.16417	0.00014077
NRP1	-0.71463	2.52214e-06
NRP2	-0.488149	0.00643845
NSD3	-0.479318	0.00772724
NSF	0.310034	0.035614
NSFL1C	0.289328	1.43127e-05
NSMCE3	0.164901	0.00173191
NSUN5	-0.102691	0.012436
NT5DC1	-0.640875	5.01193e-05
NT5DC2	0.352682	0.0249621
NTPCR	-0.128812	0.0086377
NUCB1	-0.248533	0.000412765
NUCB2	0.184015	0.00740135
NUCKS1	0.374588	1.07982e-05
NUDC	-0.112018	0.00844109
NUDCD2	-0.115787	0.002658
NUDCD3	0.24496	0.00781161
NUDT1	-0.146695	0.00405541
NUDT11	0.376184	3.68629e-05
NUDT21	-0.261244	0.000937496
NUFIP1	0.165027	0.000897877
NUFIP2	-0.521953	0.00588388
NUMB	-0.204646	0.00288055
NUP153	0.429487	0.000578489
NUP188	-0.151299	0.00558955
NUP43	-0.113345	3.41094e-05
NUP54	0.271713	0.00157255
NUP58	0.199543	0.0037946
NUP93	0.163517	0.00456161
NUP98	-0.0843927	0.0048749
NVL	0.147474	0.00103838
NXF1	0.159461	0.00425671
OARD1	0.117549	0.0272695
OAS3	0.327569	0.00535648
OAT	-0.526136	0.000195227
OBSL1	-0.385521	0.000921967
OCIAD2	-0.579244	0.00111459
OCRL	-0.359807	0.000101321
OGDH	0.150208	0.042949
OGFOD1	-0.154326	0.00955537
OGFR	-0.156601	0.0125791
OLFM2	-0.177571	0.0170893
OLFML2A	-0.435215	0.00576
OLIG2	-0.454329	0.000815453
ORAI2	0.718428	0.00021706
ORC6	-0.950777	7.20805e-05
OSBPL10	-0.698319	0.00364309
OSBPL11	-0.514696	0.00504104
OSBPL3	0.212818	0.0334325
OSBPL8	-0.262742	0.0046158
OSBPL9	0.206669	0.000259665
OSTM1	0.236912	0.000272028
OTUB1	0.482172	0.0117534
OTUD4	0.205213	0.000651434
OXCT1	-0.212128	0.0295898
OXLD1	-0.193037	0.00075497
OXSR1	0.536918	0.00419751
P3H3	0.179927	0.00304852
P3H4	-0.530895	0.00163065
P4HA1	-0.255711	0.016176
PA2G4	-0.239697	2.94021e-05
PABPC1	-0.0694335	0.0154894
PABPC4	-0.195892	0.0294271
PACSIN2	-0.406676	4.39462e-06
PACSIN3	-0.0906803	0.00439333
PAF1	-0.580625	0.00124981
PAFAH1B1	0.181952	0.00678997
PAFAH1B2	0.226955	0.00288082
PAFAH1B3	0.231665	0.000801407
PAGE5	0.241019	0.000240652
PAICS	0.956411	0.00774793
PAK1	-0.0698634	0.0489102
PAK2	0.122639	0.0261469
PAK4	0.0871058	0.0013975
PALLD	0.267718	0.00169557
PALM2	-0.259452	0.000460345
PALM3	-0.421771	0.00491154
PAM16	-0.304694	0.00925392
PAN2	-0.0933536	0.00600577
PANK1	-0.388831	0.00517735
PANK3	-0.401793	0.022426
PANK4	0.213821	0.0074457
PAPSS1	0.219002	0.0180119
PAPSS2	0.110504	7.88604e-05
PARD6B	0.291886	0.00735913
PARK7	0.396915	0.0406214
PARP1	0.103869	0.0119626
PARP12	0.0900009	0.00587076
PARVB	-0.189517	0.0495764
PASK	-0.517211	2.34582e-05
PATZ1	0.749869	0.0010257
PBDC1	-0.556028	0.00130264
PBK	0.174232	0.000356083
PBRM1	-0.254506	0.0120158
PBXIP1	-1.76216	6.87248e-08
PC	0.913704	0.000888373
PCBP4	-0.148206	0.000507984
PCCA	-1.09362	0.000102145
PCCB	-0.185078	0.00521871
PCDH1	-0.418591	9.79762e-07
PCDH17	-2.01875	8.04814e-06
PCF11	0.970412	2.3487e-05
PCK2	-0.224768	8.03573e-05
PCLAF	-0.192884	0.00169449
PCM1	-0.219237	0.00289343
PCNA	0.830789	9.50013e-07
PCNP	-0.160844	0.012127
PCSK6	0.085974	0.0290624
PCYT1A	-0.376381	0.0291362
PDAP1	0.136021	0.0265865
PDCD10	0.0823606	0.00510299
PDCD11	0.0807115	0.0145904
PDCD5	0.186424	0.00914694
PDCD6IP	-0.144672	0.002355
PDCL	0.101933	0.0166067
PDCL3	0.284892	0.0357197
PDGFRA	-0.171845	0.0151326
PDHB	0.446434	0.0141702
PDIA3	0.186011	0.0152923
PDK1	-0.0978479	0.00889267
PDK3	-0.437958	0.00136007
PDLIM3	-0.212991	0.00356835
PDLIM5	-0.449769	0.000208947
PDLIM7	-0.100936	0.000701618
PDP1	-0.217159	0.0125927
PDPK1	0.207766	0.0367384
PDRG1	0.171804	0.010039
PDS5B	-0.162135	0.00470119
PDSS1	0.175441	0.0102456
PDXDC1	-0.525692	0.00422333
PDZRN3	-0.209389	0.00300562
PFAS	-0.951741	0.000907649
PFDN1	0.186336	0.000236269
PFDN4	0.256056	0.00144979
PFDN5	0.206501	0.0365655
PFKFB2	0.167226	0.00144933
PFKL	0.290485	0.00770974
PFKM	-0.166266	0.00943201
PFKP	-0.355299	0.000443762
PFN1	-0.165479	5.38122e-05
PFN2	0.157826	0.00278316
PFN3	0.242413	0.000310194
PGAM1	-0.475591	0.00299206
PGAP1	0.056741	0.0456551
PGD	0.168658	0.0385352
PGLS	-0.174046	1.91168e-06
PGM2L1	0.197672	0.00733552
PGRMC1	-0.317475	0.00293543
PHACTR4	-0.262505	0.00231626
PHB2	-0.45406	0.0360724
PHC1	-0.0784191	0.0333394
PHC2	0.886537	0.000124108
PHF21A	-0.5047	9.92526e-05
PHF23	0.619602	0.000396491
PHF3	0.268864	0.000416237
PHF6	0.335846	0.000112889
PHGDH	0.362542	8.26621e-06
PHLDA1	-0.274302	0.000162602
PHLDB1	0.613103	0.0353923
PHPT1	-0.204725	0.000317172
PHRF1	0.369857	0.00067189
PHYH	0.251393	0.00848326
PI4K2A	0.28736	0.0316052
PI4K2B	0.442661	0.00104838
PI4KB	-0.539443	0.00203363
PIAS4	0.190419	0.00325759
PIEZO2	0.287966	0.00141792
PIN4	0.21903	0.0309032
PINX1	0.284767	0.000107261
PIP4K2A	-0.192118	0.0210767
PIP4K2C	0.319733	0.0205984
PIP4P1	0.297139	0.014475
PIP5K1A	0.266152	0.0134353
PIPOX	0.368161	0.00736959
PITPNB	-0.195554	0.0457732
PIWIL2	-0.148399	0.0181774
PJA1	0.304515	0.00373104
PKIG	-0.390875	0.0372994
PKM	-0.351853	0.000797907
PKMYT1	-0.0899713	4.68401e-05
PKN2	-0.611838	0.0102386
PKNOX1	0.251439	0.00223358
PLA2G4A	-0.249955	0.0206075
PLCB1	-0.18339	0.00235867
PLCG1	-0.838908	0.000304262
PLCH1	-0.175768	0.0125949
PLD3	-0.350168	0.0373795
PLEC	0.326444	0.00126719
PLEKHA2	-0.369352	3.97271e-06
PLEKHF2	-0.598515	0.00580315
PLEKHG2	0.214663	0.0454666
PLIN3	0.519321	0.000843962
PLOD1	0.270806	1.57266e-06
PLOD3	-0.394469	1.5159e-06
PLP2	-0.560542	1.07173e-06
PLRG1	-0.31016	0.00405307
PLS3	0.232437	0.0236294
PLXNA1	0.175932	0.00557087
PLXNB2	-0.251481	0.0114139
PM20D2	-0.374274	7.77841e-05
PMP2	-0.218826	0.0110229
PMPCA	1.9335	9.19621e-06
PMPCB	0.117156	0.011603
PMS1	0.0912997	0.0333433
PMS2	-0.4504	0.000928449
PMVK	0.181571	0.0126322
PNKP	0.335712	0.000780095
PNN	0.444435	0.0167353
PNO1	0.158176	0.00465572
PNP	-0.364823	0.000146762
PNPLA6	-0.291766	0.00165217
PNPLA8	0.487944	0.00250569
PNPO	0.454716	0.00110843
PNPT1	-0.364842	0.00664707
PODXL	-0.095122	0.00613735
POFUT2	-0.823833	4.56517e-06
POGZ	0.276508	0.0319894
POLA2	0.362813	0.000136838
POLD1	0.071606	0.0326304
POLD2	-0.12018	0.00918611
POLD3	-0.148347	0.0219175
POLDIP3	0.0818014	0.004305
POLG2	0.108344	0.0488508
POLL	-0.185853	0.0437975
POLR1A	-0.51553	0.0303051
POLR1B	-0.127199	0.0378547
POLR1D	-0.13724	0.0148375
POLR1E	-0.617226	0.00027639
POLR2B	-0.09026	0.0483662
POLR2E	0.116867	0.0375481
POLR2H	-0.0985662	0.00546068
POLR2I	0.189238	0.000766535
POLR2J	0.326293	0.00553761
POLR2M	0.193404	0.0197341
POLR3C	0.19686	0.0137596
POLR3D	-0.232729	0.00982152
POLR3E	-0.222285	0.004948
POLRMT	-0.17601	0.0178729
PON2	-0.320392	1.50195e-05
POP1	0.426913	0.000188004
POR	-0.1222	0.0486879
POU2F1	0.121883	0.00126278
POU3F4	0.197122	0.044235
PPA1	0.662955	9.98641e-05
PPAN	-0.174538	0.00048845
PPAT	-0.314125	0.0082051
PPFIBP1	-0.14621	0.000487021
PPIB	-0.0799067	0.0103825
PPIC	-0.132638	0.000245765
PPID	0.239891	0.0174519
PPIF	-0.10279	0.0126506
PPIG	-0.415831	3.12534e-05
PPIL2	0.229679	0.00785964
PPIL3	0.233678	0.0154018
PPIL4	0.173266	0.00647566
PPM1A	0.372884	0.00263279
PPM1D	0.147281	0.00653735
PPM1F	0.411182	0.00123222
PPM1G	0.0849027	0.0137077
PPME1	-0.127942	0.0102604
PPOX	0.309216	6.67586e-05
PPP1R10	0.393342	0.0209594
PPP1R12A	0.0786804	0.00185188
PPP1R14C	0.248163	0.000148503
PPP1R18	-0.515439	0.00131318
PPP1R21	0.250414	0.0162423
PPP1R7	0.607481	0.00557433
PPP1R9B	0.10671	0.00511548
PPP2CA	0.564018	0.00180101
PPP2CB	0.168769	0.045646
PPP2R1A	0.126534	0.0163015
PPP2R2A	0.0709026	0.049677
PPP2R5D	0.0979617	0.000998224
PPP3CC	0.293735	0.00186327
PPP6C	0.532188	0.0268554
PPP6R2	0.150818	0.0423508
PPP6R3	0.314428	0.00912138
PPWD1	0.215313	0.000699938
PQBP1	0.234313	0.0128122
PRAF2	-0.175237	0.047389
PRCC	0.12205	0.00725663
PRDM10	0.205029	0.00201166
PRDX2	0.410632	0.0175332
PRDX3	-0.161162	0.00308258
PRDX5	0.0849659	0.00336394
PREP	0.089397	0.0221494
PREPL	0.231389	0.00344288
PREX1	0.184186	0.00538248
PRIM1	-0.843869	6.97061e-07
PRKAA1	0.209614	0.000182726
PRKAG1	0.275792	0.000207015
PRKAR2A	0.1243	0.00794959
PRKCA	0.12531	0.0064346
PRKCD	-0.0453186	0.0279986
PRKCI	-0.319716	0.00200539
PRKCSH	0.304588	0.000885048
PRKDC	0.174093	0.00906347
PRKRIP1	0.0834579	0.0293144
PRMT1	0.483905	0.01069
PRNP	-0.0833086	0.00125864
PRPF19	-0.960749	0.00176373
PRPF3	0.0629999	0.0337756
PRPF31	0.0781805	0.0171576
PRPF40A	0.0919947	0.0127634
PRPF6	0.20798	0.000333837
PRPF8	0.258008	0.000590209
PRPS1	0.147612	0.00413363
PRPSAP1	-0.219501	8.62018e-05
PRR11	0.3717	0.000556802
PRRC1	0.367864	0.0235906
PRRC2A	0.116081	0.0156273
PRSS23	0.0848466	0.0428105
PRTFDC1	-0.826223	0.0151248
PRUNE1	0.15955	0.0170697
PRXL2B	0.237301	0.018431
PSAP	-0.774142	0.00200722
PSAT1	0.315205	0.000376141
PSIP1	-0.0573693	0.0471526
PSMB5	0.408024	2.51763e-05
PSMB6	0.28016	0.0342541
PSMC1	0.250795	0.0232017
PSMC2	0.110321	0.0186112
PSMC4	0.152687	6.40226e-05
PSMC5	0.124253	0.0191345
PSMC6	0.0861774	0.0297925
PSMD1	0.118879	0.0312524
PSMD10	0.0864726	0.00211619
PSMD11	0.117867	0.0121377
PSMD2	0.122988	0.000769061
PSMD4	0.145764	0.00374386
PSMD5	0.0917156	0.000191547
PSMD7	0.111869	0.0158852
PSMD8	0.0823973	0.0151918
PSMD9	-0.128404	0.0370024
PSME1	0.0986819	0.00911353
PSME2	-0.256287	2.4382e-05
PSME3	-0.248526	0.00125752
PSME4	-0.25603	0.000713176
PSPC1	-0.2036	0.0221229
PSPH	0.07769	0.00378881
PSRC1	-0.280531	1.22485e-05
PTCD1	-0.504814	0.00612692
PTDSS1	-0.177819	0.0225349
PTGES2	-0.287276	0.0127195
PTGES3	0.295327	0.000227184
PTGFRN	-0.0969029	0.0109131
PTK7	-0.136048	0.00212401
PTMA	0.136107	0.00437108
PTMS	-0.136776	0.00585867
PTP4A2	0.0754939	0.03175
PTPN12	0.226751	0.00350748
PTPN13	0.112713	0.003347
PTPN14	-0.24107	0.00814371
PTPRD	-1.06237	1.08371e-05
PTPRZ1	0.505484	0.0198137
PTRH1	1.0835	1.3025e-06
PTRHD1	0.392654	0.0208934
PTS	0.334391	0.00437948
PTTG1	-0.671859	0.000139598
PTTG1IP	-1.31215	0.00313947
PUM1	0.334967	0.0216483
PUM3	0.0787957	0.030543
PUS1	-0.432508	0.00214555
PUS7	-0.268059	0.0153396
PVR	-0.375892	1.28458e-05
PWP2	-0.455479	0.0160317
PWWP2A	-0.287842	0.0288212
PXMP2	-0.246114	0.0128693
PXN	-0.306513	0.0441303
PYCR1	-0.344565	0.00309793
PYCR2	-0.268365	0.00126963
PYM1	-0.573277	3.3643e-05
QKI	0.329974	0.0178809
QPCTL	0.906701	7.6667e-08
R3HCC1	-0.258259	0.0089388
RAB10	0.273633	0.0388515
[truncated: 887 more rows]
