# Supplementary material for: Targeting SWI/SNF ATPases in H3.3K27M diffuse intrinsic pontine gliomas
Source: Proc Natl Acad Sci U S A. 2023 Apr 24;120(18):e2221175120. doi: 10.1073/pnas.2221175120 (PMC10161095; doi:10.1073/pnas.2221175120)
Supplement: Supplementary file 5 — Dataset S04 (XLSX) [file pnas.2221175120.sd04.xlsx]

## Sheet: Dataset S4_Fig_3E
Names	total	elements
ATAC + RNA + proteome	161	FAM219A		Red = overlap in all three sets
		ZHX3
		GYPC
		GLIPR2
		FOXO1
		ADGRG1
		OBSL1
		MAPKAPK3
		LGALS3
		ZHX2
		MTHFD1L
		ARG2
		SLC1A3
		ITGB5
		RLBP1
		NID1
		MSN
		SLC39A14
		MSI1
		CAMKK1
		ANXA6
		PLA2G4A
		SIPA1L1
		HK1
		LSS
		ACSS1
		PCDH1
		OCIAD2
		PC
		TTYH1
		GAS7
		ITGA9
		GPM6B
		PPP1R14C
		LMNA
		MAGED2
		TACC2
		MACROD1
		SLC6A6
		PDZRN3
		BCAM
		AFAP1L1
		PALM2
		MTHFD1
		NGFR
		NAV2
		S100B
		EPHB3
		S100A16
		UBASH3B
		PKIG
		NGEF
		TNKS1BP1
		BZW2
		POP1
		SLC7A1
		SLC35F2
		NHSL2
		SNTB1
		EPHB2
		SOX13
		EPHA2
		FBN2
		NRP2
		CSK
		MYOF
		ARAP3
		SLC7A8
		GRAMD1A
		LIMK2
		STX3
		SLCO4A1
		ENG
		SERPINH1
		MGLL
		PLCB1
		RHOB
		CCND2
		BCAT1
		PFKP
		EFNB1
		CDC42EP3
		AGT
		UBE2L6
		PCSK6
		NDRG2
		ARHGAP25
		IGFBP2
		PODXL
		PARVB
		CA12
		PLEKHA2
		PREX1
		TAGLN2
		CRYAB
		CORO2B
		PRKCD
		FABP3
		LGALS3BP
		PHC2
		DDAH2
		ATP1B2
		TNS1
		CD9
		SCARB1
		GRB10
		SERINC5
		NLN
		ENDOD1
		CAV1
		NAV1
		NES
		SPARC
		TESC
		NOTCH1
		PINX1
		SELENBP1
		TKT
		CSPG4
		DYSF
		BOP1
		RASSF5
		NEK6
		ECE1
		CSRP1
		FYN
		TPPP3
		BCAR3
		SLC9A3R2
		BIN1
		INPP5F
		MYLK
		ACSBG1
		EHD4
		STRA6
		ENO1
		RPS6KA1
		NDRG4
		SPRY4
		PIPOX
		PLOD1
		MYO1B
		ANXA1
		RFTN1
		MYH9
		RAI14
		ARHGEF2
		SLC1A5
		SLC27A1
		INF2
		FLNB
		RIN1
		ARHGAP31
		COTL1
		ATP1A2
		S100A4
		SLC7A5
		TSPO
		CAPN5
		ZNF436
		FLNA
RNA + proteome	139	C20orf27
		FKBP4
		RGS14
		UBE2J1
		RABGGTB
		CRTAP
		POLR1B
		EFHD2
		SLC3A2
		DCAF13
		DDX21
		SH3BP1
		SRM
		TPPP
		PRXL2B
		MARS2
		SDF2L1
		EIF3CL
		CHPF
		APOC1
		SHMT2
		PLP2
		MRPL12
		CKB
		EXOC3L2
		NOP16
		WDR4
		PFKM
		DKC1
		SKA1
		NIFK
		PGRMC1
		NQO1
		PUS7
		BAG2
		COQ8A
		ATG16L1
		HSPB1
		IMP4
		RCL1
		FAM162B
		LYSMD2
		MGST1
		PGM2L1
		IFI16
		PDSS1
		XPOT
		SLC19A1
		UTP25
		MRM1
		CBR3
		NRGN
		RAC3
		IMPDH1
		C11orf96
		ACSL4
		HOMER3
		MGST3
		WDR43
		FLNC
		RRP9
		CYP7B1
		ALDH1B1
		PRPS1
		DNAJC12
		NDUFAF2
		GSTT2B
		HK2
		ICAM1
		SORD
		CISD1
		YBX3
		NANS
		GNL3
		ITGA5
		ITGA3
		HSPD1
		ALDH1L2
		PHGDH
		EBP
		DBI
		SNCG
		CDKN1A
		MLKL
		AMPD2
		IFRD2
		WDR3
		PNP
		RCN3
		RIOX2
		STAT6
		PRNP
		LIMS4
		PSME1
		NOCT
		FHOD1
		DCTPP1
		RRP12
		PPAT
		PAICS
		HLA-B
		COL6A1
		UHRF1
		PNPO
		TRAP1
		CLUH
		SHC1
		PUM3
		THY1
		CLIC1
		DUSP23
		GBP1
		EIF4EBP1
		COA7
		SLC29A1
		WFDC1
		PVR
		UTP4
		GJA1
		FASN
		UCHL1
		SLC25A32
		NOP2
		RPL22L1
		CCDC86
		AIMP2
		TTLL12
		EIF4A1
		HSPA5
		ETHE1
		PPIF
		SRPRB
		CD81
		ALG3
		FERMT1
		NOLC1
		MCRIP2
		ADAM15
		MMP9
ATAC + proteome	320	ELMO2
		PLXNA1
		CRELD2
		ELAC2
		IZUMO2
		RBPMS
		OLFML2A
		METTL7B
		B2M
		INPP5B
		TYMS
		NOL4L
		SPATS2L
		TRIM16
		NDE1
		TRAF6
		TELO2
		MFGE8
		SH3PXD2B
		EGFR
		AFAP1
		ATP2B4
		BCL7B
		CHP1
		PDK3
		ACACA
		NUP93
		FADS2
		PEAK1
		GTF2F2
		MPZL1
		NCS1
		SOX5
		TUBB6
		SIL1
		TIMP2
		TBL3
		ATP1A1
		RERE
		CCT7
		COL4A2
		FSCN1
		PBRM1
		PCCA
		VCL
		PES1
		WFS1
		STK10
		MMP14
		DYNC1LI1
		SNX5
		EML4
		UBE2O
		CABIN1
		BAHD1
		MSMO1
		NADK
		BICD2
		CFDP1
		MLH1
		CYB5A
		KCTD3
		KANK1
		MACF1
		SEC24D
		GINS3
		CHSY1
		RXRA
		PDLIM7
		YTHDF3
		USP10
		FGD4
		GATAD2A
		COLGALT2
		BCL9L
		TAPBP
		MID1
		ANK2
		LARP1
		KIF21A
		BCAR1
		MRC2
		LRPPRC
		ZNRF2
		NFIC
		KLHL25
		ARHGEF40
		CUL1
		XPO1
		IDI1
		STRBP
		MSI2
		CHD4
		BAZ1A
		MSRA
		LMO3
		NRCAM
		ZMIZ1
		MAP2K1
		GMDS
		LARS2
		TOMM7
		GOLGA4
		DAAM1
		VRK1
		TTC7B
		APP
		TLN1
		GYS1
		OGDH
		SORT1
		RHEB
		CELF1
		ACOT7
		ZFPM2
		ANTXR1
		TEX2
		BAG3
		PTPN14
		RCN1
		MAVS
		NUFIP1
		PTDSS1
		DOCK6
		OLFM2
		SLC22A23
		SSBP3
		G3BP2
		CTPS1
		PJA1
		RBFOX2
		DDX10
		RAD51AP1
		ZC3H4
		AGPAT5
		LARP4
		MPRIP
		CERS6
		LPIN1
		GAPDH
		REPIN1
		VGLL4
		TEX264
		MEF2D
		PACSIN2
		NDUFA11
		SRI
		IDH2
		STIM1
		RPS3
		SDHAF3
		STK38L
		SH3KBP1
		SRGAP2
		ADAM10
		LIPA
		RSAD1
		VDAC1
		LAMC1
		SMYD2
		EIF4G1
		PHLDB1
		EPB41
		ZC3H7B
		SACS
		LAMB1
		HOMER2
		CAPRIN1
		SPTLC2
		HPCAL1
		KIAA1671
		UBE2E1
		SLC20A2
		ATPAF1
		OGFR
		DDX54
		GOLIM4
		ADSL
		CEP41
		ATF6
		MAP1B
		PKM
		RGS10
		FOXP1
		ANXA4
		SEMA4C
		ANXA11
		USP3
ATAC + RNA	510	CLMP
		MMP2
		SAMD4A
		APBB2
		TMEM132E
		POU3F1
		SLCO2B1
		CPNE4
		COL1A1
		GDPD5
		NAT8L
		PGBD5
		ROR2
		CHST15
		COL18A1
		LAMB4
		PRSS56
		IGDCC3
		PRR5
		RTN4RL1
		AHRR
		ZDHHC11B
		KLHL6
		PDGFRB
		IL17D
		CAMK2B
		LGR5
		CASP1
		FAM49A
		SNTA1
		CMKLR1
		SDK2
		AIF1L
		SOCS3
		ARHGDIB
		MCF2L
		SYNPO2L
		CACNA1C
		FCGR2A
		NKAIN1
		PNPLA3
		PDLIM1
		NDRG1
		DNPEP
		LRP8
		CAPN11
		ARHGEF4
		DBNDD1
		C15orf39
		HTRA1
		GNG7
		RUNX2
		THRA
		LRRN4CL
		DAGLA
		CEACAM19
		QRFPR
		RPP25
		FAM178B
		ANKRD33B
		JAKMIP3
		NINJ1
		SLC13A3
		MAPK4
		SLC4A4
		KAZN
		ZBTB46
		IL1R1
		GGT5
		NR1D1
		NRXN2
		ALPK2
		ST8SIA5
		CHST8
		KCNIP3
		ABCG1
		MRVI1
		CACNA1E
		HBEGF
		TNFRSF11B
		IGFBP7
		STRIP2
		GTPBP3
		FAR2
		EMID1
		PHF19
		SYNJ2
		CLMN
		SSTR3
		BRINP1
		MT1X
		ABLIM2
		ACTN2
		PRICKLE2
		TRIM58
		PDIA5
		ADGRD1
		MYOM2
		SERPINE2
		CDH22
		DSCAM
		TMPRSS5
		SLC1A1
		KCNQ2
		SPOCK2
		CCDC33
		FCGR2C
		TRAF4
		TNFRSF1B
		RHBDF2
		FGD5
		TMEM201
		AQP1
		MATN2
		PLCD3
		FZD6
		ZMAT4
		LHFPL3
		PPFIA4
		CNIH3
		KIF21B
		AHNAK2
		ACOX2
		PTH1R
		FBXO32
		TRNP1
		RASA3
		SFRP1
		ARHGAP22
		ELMOD1
		ITPR3
		SPOCK1
		GDF15
		SLC16A14
		B3GAT1
		FRY
		GPR153
		CPNE5
		TMEM63C
		RIN2
		TPCN1
		MPP4
		LIF
		CNTFR
		WNT3
		ZNF467
		PTGES
		INPP5J
		GALNT18
		RBM38
		MTSS1L
		PLXNB3
		SORCS2
		SLC25A18
		CCDC113
		PLAC9
		RGS8
		TRABD2B
		DENND2A
		BCL11B
		LFNG
		PLXND1
		PDE7B
		DTX4
		IFFO1
		SYNE3
		PSD
		PLAT
		THBS4
		B4GALNT3
		ST6GALNAC4
		SLC38A3
		OPCML
		FEZ1
		JADE2
		SHB
		SMTN
		BFSP1
		TGFBR3
		PALD1
		HSPB7
		PPARGC1B
		COL27A1
		HAVCR2
		TSPAN11
		TMEM130
		COL22A1
		MATR3
		PHLDA3
		DUSP7
		LDLRAD4
		CSF1
		MYO5B
		COPZ2
		KCNH2
		ZCCHC24
		IP6K3
		STAC2
		RTN4RL2
		LMO2
		USP2
		RALGDS
		ASPHD1
		CXXC5
		TYRO3
		RAPGEF4
		DUOX1
		CD34
		RARA
		PDE2A
		TNFSF4
		PPEF1
		NLRC5
		RAB3B
		SSH1
		LPAR5
		TMEM173
		DDN
		ELOVL6
		DLX3
		PRR5L
		TRAF1
		RYR2
		WSCD2
		KLHL29
		ABCA4
		PRKAR1B
		CCDC88C
		EDARADD
		ACTG2
		SARDH
		NEDD9
		PITPNM3
		PCP4
		MICALL2
		BCL3
		ITGB3
		SPATA13
		F12
		CLIC2
		KCNK5
		HSPG2
		TNS2
		ECSCR
		ASB2
		N4BP3
		CFAP45
		PBX4
		TOP1MT
		HS3ST3A1
		NOS2
		TRIB3
		TP53AIP1
		C1orf61
		GFPT2
		CORO2A
		ZNF385B
		GMPR
		TMEM255A
		SYT12
		DUSP5
		CHST11
		TKTL1
		IL6R
		CHRNB2
		ECEL1
		NMNAT2
		MILR1
		HRH2
		JPH2
		ATP2B2
		NT5E
		GALNT9
		CD93
		NPNT
		CSRNP1
		VPS37B
		ADAMTS17
		SLIT1
		ADCY1
		ADAMTS12
		PLXNA4
		KCNH1
		SPEG
		GRAMD1B
		SDSL
		IRAK2
		PNMA2
		HIC1
		CARD10
		NR4A1
		IQCJ-SCHIP1
		IPCEF1
		C2orf80
		FBLN2
		PLEKHG5
		TNFRSF21
		SPATA18
		UNC13A
		CCDC136
		GDF11
		NEURL1
		MCC
		RHOJ
		SYBU
		TMEM243
		NHS
		SHANK2
		EFCC1
		ST6GAL1
		LMO1
		ACTN1
		FAM20C
		MT2A
		FLT4
		ALPL
		CHST3
		CHRNA7
		CD4
		MYOM1
		DIAPH2
		FCGR2B
		HRK
		RGS3
		DRAXIN
		ZMYND8
		ETS2
		IFFO2
		NACC2
		SGIP1
		TBXA2R
		NUPR1
		GRIK4
		STON2
		ABCC4
		KIAA1217
		ABTB2
		PLEKHG3
		EFNA1
		SH3GL3
		ZBTB16
		PDGFB
		ADAMTS4
		MAN1C1
		ITPR1
		GARNL3
		SEMA7A
		KCNJ10
		PRUNE2
		RAB7B
		ARHGAP23
		TSPAN5
		SLC7A2
		VDR
		L1CAM
		SEMA5B
		TSPAN15
		LSP1
		BST2
		NOP56
		KCNJ4
		COL28A1
		ITIH6
		SDC1
		CAMK2A
		LEMD1
		TFAP2C
		CX3CL1
		DNAH9
		IRX2
		IKBKE
		SPON2
		C2CD2
		PTPRO
		TLR4
		AZIN2
		GLIPR1
		ARHGEF17
		FLOT1
		STC2
		CACNA2D4
		COL5A1
		PYGM
		CSF1R
		HDC
		CDH5
		INPP5A
		NPTXR
		CMTM7
		MAMLD1
		MLC1
		PYROXD2
		AHDC1
		ADAM12
		SIDT1
		S1PR2
		LIMS2
		SLCO2A1
		FZD9
		ADAM19
		LTBP1
		C3orf52
		CHI3L1
		AKNA
		ASAH2
		GPRC5C
		NOC3L
		LOXL1
		SCN1A
		RPE65
		SNAI1
		TM4SF20
		EGF
		SCN4B
		GAD2
		LAMC3
		GCNT2
		SGCZ
		MDFI
		TSPAN14
		NNMT
		IGFBP5
		RPH3A
		KLHDC8A
		NPAS2
		PRKCZ
		GATA3
		IL17RD
		PLCB4
		ISLR
		DKK3
		P3H2
		CD163L1
		RASL11B
		S100A2
		TMEM108
		GRM7
		SLC39A8
		IGSF9B
		SEMA4A
		BOC
		NCAN
		TRIM16L
		LIMK1
		CALM1
		PLEKHA6
		BMP8B
		CERS4
		ADGRB1
		IFIT3
		DERL3
		SPIB
		KCNF1
		ATF3
		DAB1
		RTN4R
		KCNA2
		NDUFC2-KCTD14
		ALK
		STEAP3
		RAP1GAP
		PLCH2
		MPC1
		KSR1
		MUC12
		SLC16A9
		JAKMIP1
		CD248
		TMC8
		GNG4
		RGCC
		LINGO1
		SPTBN5
		SH3TC1
		RAB31
		ABHD17C
		COL13A1
		LAMP5
		FGFRL1
		ARSI
		SCFD2
		RORA
		GRASP
		CACNG8
		NELL1
		ADORA1
		IGDCC4
		MICAL2
		TNN
		TTYH2
		BICC1
		PTCHD4
		INPP5D
		PPFIBP2
		CAMKV
		LAPTM5
		PKDCC
		VIPR1
		ACTA2
		RNF157
		SYNPO
		XIRP2
		LGR4
		FAM81A
		KCNN4
		TRIM8
		EAF2
		FRMD4B
		GRIP2
		AQP7
proteome ONLY	636	AACS
		KLHL13
		PDCL3
		RPS18
		ESYT1
		SOD2
		PNPT1
		LONP1
		CHD1
		TAOK3
		1
		SETDB1
		PWP2
		RAG1
		SETMAR
		ARAP1
		AGPS
		PCCB
		DCUN1D5
		SLC9A3R1
		GNB4
		ASAH1
		SMC6
		ARMC6
		RPL4
		MAD2L1
		IGSF8
		POLD2
		ZNF146
		POLRMT
		TRIM45
		DDI2
		SQLE
		EIF5A
		GRPEL2
		PPID
		RTL8C
		ALG9
		AHCTF1
		TOMM22
		ISCA1
		EIF3H
		PSRC1
		HMBS
		DNAJB11
		NDUFB3
		LMNB1
		CBX4
		GPSM1
		SNX18
		CCNB2
		NAP1L5
		SMARCA4
		TAGLN3
		NUDC
		SINHCAF
		USP33
		CCT3
		ZNF121
		KHDC4
		NCL
		RNPEP
		B3GALT6
		RPUSD2
		NOL7
		RPL35A
		ELOVL1
		DUS1L
		SNRPB2
		PMS1
		EIF3E
		RPL31
		ALB
		UBAP2
		HLA-C
		DPPA4
		STX6
		TPR
		CHCHD2
		DDX56
		NCLN
		LBR
		RIDA
		FKBP7
		URB1
		HLA-H
		LARS1
		RPS23
		RAPH1
		CHEK1
		GOLPH3
		URI1
		HSPB11
		CS
		SNU13
		PAN2
		TMEM230
		CC2D1A
		DCD
		H1-3
		NHP2
		MBD4
		SLIRP
		PYCR1
		POLR3E
		PPIB
		ATG9A
		MRPS26
		DNAJB6
		DIMT1
		MIEF1
		INAFM2
		CASP3
		FAM120C
		TUBE1
		SKA3
		P3H4
		TMA16
		PTMA
		IVNS1ABP
		EEF2
		SEPTIN5
		UBE2S
		B3GALNT1
		NUDT11
		UTP3
		NOPCHAP1
		PSAT1
		NOB1
		PATZ1
		CBWD3
		SMG5
		POLR1D
		DNTTIP1
		PKMYT1
		LRRC59
		WRN
		ANAPC5
		NOMO2
		FBXW11
		PRDX2
		HSPH1
		CDC123
		ZNF700
		CTNNAL1
		SLC38A1
		CHAF1B
		CANX
		SHARPIN
		PABPC1
		TSR1
		UCHL5
		SMIM15
		PNO1
		MORC2
		DTWD1
		DLAT
		PPA1
		PAM16
		ATP1B3
		TRIM25
		WAC
		PTPN13
		GNL2
		VARS1
		SGPP1
		CBR1
		CNBP
		U2SURP
		G3BP1
		FADS1
		RIOK1
		MAP3K20
		PDIA3
		GTF3C3
		ALDH18A1
		HYOU1
		OTUD4
		PCBP4
		ADI1
		PCK2
		TDRD5
		EIF3M
		FUCA2
		LSM12
		SAPCD2
		NOMO1
		DHFR
		PFKL
		TIPIN
		SEC63
		PANK1
		EPS15
		FDFT1
		NACA
		CDK4
		KAT8
		H1-10
		ACOT9
		GEMIN4
		NTPCR
		CTU2
		DHCR7
		NAA15
		RPS4Y1
		RPS24
		RPL24
		MRFAP1
		LIX1L
		SSR4
		INTS5
		BSG
		MTARC2
		HEBP1
		ME2
		PLCH1
		TBCE
		EIF3A
		COA4
		YRDC
		BLVRA
		REXO4
		BRD7
		ASMTL
		HSPE1
		PI4K2B
		YTHDF2
		TRIM28
		H3C15
		SSR1
		ATP5MK
		GLS
		AGAP3
		TPM2
		TBRG4
		COLGALT1
		TGFB1I1
		MORF4L1
		ZC3H15
		RSL1D1
		PSME2
		LPCAT1
		RBM28
		H4C1
		TCOF1
		PDLIM5
		CKAP4
		OAT
		PFN3
		SMNDC1
		CCDC59
		JPT1
		TOMM20
		MRPS35
		MID1IP1
		UBE2E3
		NOM1
		FARSB
		ACAT1
		DICER1
		SRPRA
		DTX3L
		FEM1B
		NUP153
		CSDE1
		CENPH
		NPAT
		SERPINB7
		HSPA4L
		NR3C1
		SLBP
		UBL4A
		FAF1
		QPCTL
		CNRIP1
		GPATCH4
		RPS26
		STING1
		GAMT
		CTH
		PKNOX1
		STRAP
		RRBP1
		TFRC
		PBK
		ALDOA
		PSME4
		ATF7IP
		BRD9
		ADSS2
		SS18
		MYD88
		CBFB
		RACK1
		TPM4
		UGDH
		PCF11
		DCAF15
		MYO19
		GLUL
		DNAJC2
		USP34
		HSP90B1
		PTS
		CYP51A1
		SLF1
		SMC5
		DTL
		PDK1
		C8orf76
		RAD51
		RPL13A
		ZNHIT3
		GMNN
		NNT
		SS18L1
		MAP7D3
		NAA25
		EIF4G2
		CLNS1A
		FUNDC2
		MALSU1
		SPART
		MPST
		TUT1
		CHORDC1
		DDX5
		CCNB1
		SRPK1
		SNX33
		A2M
		NOL8
		GRPEL1
		PDCD5
		FAM98A
		TOMM34
		ZBTB11
		LUC7L2
		MFN2
		DNAJA3
		CCT4
		FAU
		PHB2
		EIF3D
		SET
		AKAP2
		RMDN3
		NOTCH2
		ACLY
		COMTD1
		STX5
		NSUN5
		DNAAF5
		TNFAIP3
		TRIP10
		YBX1
		EIF2AK2
		LMO7
		BLMH
		TXLNG
		RPS10
		GOLGA6B
		EEF1D
		CHML
		CDK13
		UFD1
		MPHOSPH6
		SNAPC5
		SLC30A1
		CDC42EP5
		TUBGCP4
		GCN1
		RPL9
		METAP2
		MIDEAS
		OGFOD1
		DCXR
		RNF10
		SV2A
		CFAP97
		EBNA1BP2
		PPM1G
		ZHX1
		MIA3
		GNB1
		POLD1
		CALD1
		HMGCS1
		WRNIP1
		GAK
		PYCR2
		NARS2
		MAGED1
		GEMIN5
		UTP15
		HSBP1
		USP8
		CPSF2
		HDLBP
		HMGB1
		PSPH
		HSPB8
		NUFIP2
		MTA2
		POLG2
		DERA
		SCYL1
		UAP1L1
		PLCG1
		RBM24
		SLC25A5
		CSTF3
		SKP2
		WDR75
		SNRPA
		PTGES3
		EMG1
		BAG1
		PUS1
		GRSF1
		ILK
		VANGL2
		SENP6
		RIF1
		NAA50
		TRIM27
		EIF3F
		CASP7
		CDC20
		RRP1B
		EEF1B2
		SUN2
		CCNT2
		GOSR1
		PLOD3
		SEH1L
		NEB
		TLE5
		MCCC2
		HEATR1
		BCL7C
		PPAN
		ACE
		GNL3L
		EXOSC1
		AHSA1
		SLC5A6
		EIF5
		CDK2AP1
		RPL5
		GTPBP4
		TEX35
		PABPC4
		GPR50
		GADD45GIP1
		FAR1
		RNASEL
		FANCI
		TMEM109
		PRSS23
		RABEP1
		TSEN34
		FBL
		TUSC1
		MLF2
		ERF
		NSMCE3
		INAFM1
		MBD3
		CDV3
		RADIL
		CDC34
		TMX2
		PTCD1
		EIF3K
		C11orf98
		BUD23
		MIOS
		CDKN2A
		RFX7
		CASP2
		TMEM101
		POLR3D
		P3H3
		B3GAT3
		UTP20
		BYSL
		C9orf78
		COX6C
		ARF6
		STK26
		SDAD1
		IMPDH2
		ZCRB1
		HSPA1L
		POLR1E
		RAB3A
		RANBP6
		LDHB
		RPL32
		WDR12
		PXMP2
		CHAF1A
		FTH1
		YWHAH
		NFRKB
		CNDP2
		LENG9
		NOL11
		SNRPG
		FASTKD2
		HSD17B7
		PWWP2A
		UBE2T
		CTTNBP2
		TRIP6
		HMGCR
		CGREF1
		TTC19
		GFPT1
		SERPINB8
		NUCKS1
		EIF5B
		ASL
		PARP12
		NAMPT
		VKORC1L1
		RIPOR1
		PCLAF
		MPHOSPH10
		UTP18
		ZNF691
		TACC3
		SPTY2D1
		POLL
		PALM3
		NT5DC2
		MTDH
		NOP14
		CAMK4
		RABEPK
		SBDS
		P4HA1
		SCO2
		ZFAND5
		NFXL1
		YARS1
		GYG1
		RRP7BP
		GPX1
		RBIS
		MCMBP
		SPATA8
		ACOT8
		MTFR1
		DHCR24
		NOSIP
		EIF3B
		GPX7
		SLC44A2
		SEPTIN11
		APOC3
		PM20D2
		CDKN1B
		PQBP1
		COPG1
		SDR42E1
		MACO1
		FKBP14
		ATP5MJ
		CNN3
		RAPGEFL1
		DNAJC3
		MEA1
		CUEDC2
		MTHFD2
		OAS3
		SUB1
		ZYX
		PCNA
		SGTB
		DNAJA1
		GFM1
		TPM1
		SEPTIN9
		DHTKD1
		TXNDC5
		UTP14A
		POLR3C
		TBL2
		GPR89B
		LGALSL
		TAGLN
		TRABD
		ZYG11B
		EIF1B
		TFB2M
		SP100
		NUP188
		RPS20
		DNMT1
		BRIP1
		SYMPK
		CAD
		ARL14EP
		ESF1
		EIF2A
		UBAP2L
		TIMM8B
		TOGARAM1
		PA2G4
		SARS1
		GPC2
		MRPS2
		B4GALT3
		SLX9
		RPS7
		GCAT
		CETN2
		CCT5
		TTC17
		ORC6
		ZNF330
		GMPS
		GPT2
		PSME3
		LARP4B
		METTL3
		REXO2
		UAP1
		HEATR3
		RPL37
		COQ2
		MAT2A
		ERCC2
		DHRS2
RNA ONLY	521	FAM187A
		NAPRT
		KCNG1
		GRM2
		SEL1L3
		LGI2
		CAVIN3
		EMILIN1
		NPR1
		TFR2
		ARID5A
		GPAA1P2
		IGKV1OR2-108
		RAB38
		MRTO4
		SEMA3G
		CCDC188
		FST
		POLR3G
		AL603832.3
		GPR135
		ANKDD1A
		AC020612.1
		PTP4A3
		PRCD
		RNF43
		PLAC8L1
		AP002956.1
		WNT10B
		IL9RP3
		ITGA10
		C4B
		PCDH12
		IL10
		DCAF4
		TAP2
		SNX32
		NECTIN4
		PSD4
		CCNB1IP1
		FAM110D
		SPTBN2
		SRPX
		FNDC10
		PCDHGA11
		LPL
		AC004987.2
		RPS26P21
		SSH3
		TMEM272
		AIFM3
		N4BP2L1
		TIMP4
		AL513165.2
		ABTB1
		FKBP9P1
		ZNF485
		HSPB6
		CHRDL1
		TAF4B
		RENBP
		COL20A1
		PHBP4
		RGS16
		ELOVL3
		FBLIM1
		PLEKHB1
		DUSP2
		AC011529.1
		ZIM2
		OR2W3
		ALDH1A2
		AC098934.2
		TMEM47
		MFSD2A
		KLHDC8B
		AC011497.2
		AC024067.1
		LDHA
		2022-09-09
		IER5L
		FAM83C
		ADAMTS20
		CDCA7
		SFN
		AC092073.1
		U2AF1
		ACHE
		ATG9B
		TLR3
		REELD1
		SCLY
		AC016397.1
		2022-09-04
		KIF26A
		IFITM3
		AQP7P1
		PPAN-P2RY11
		BLACAT1
		PLA2G5
		SLC43A1
		GPSM3
		AEBP1
		SLC2A4
		SLC25A19
		TRAC
		CDKN1C
		TMEM198
		CSNK2A3
		SLC29A2
		IL33
		CIB1
		AC083899.1
		CLEC18A
		EGLN3
		CCL15
		TNFSF9
		KCNJ5
		CALHM2
		FJX1
		RAB43
		PAPOLB
		AC025165.3
		HLX
		AC104073.3
		FXYD6
		CLCNKA
		AL157400.5
		AC017007.2
		COL9A2
		AC011481.1
		SLC6A15
		SERPING1
		AVEN
		DAO
		ESRRA
		GMFG
		SMG1P2
		AC013474.1
		VWA1
		ATP6V0CP4
		DISC1
		THA1P
		NSMF
		POM121L9P
		TRPA1
		ENO2
		ZNF561
		SYT7
		DPY19L3
		TCF15
		FGFR4
		TRIM14
		GPR18
		OR7E94P
		CARD16
		TNFSF13
		LRFN4
		IPO8P1
		CASQ1
		COL9A3
		ERAP2
		PCDHGB7
		MSH4
		CALCB
		IGFBP6
		FBXL22
		STAR
		KRT8P36
		NID2
		TMEM97
		CHCHD10
		C1orf54
		MARK2P17
		ERVFRD-3
		LOX
		ERVMER34-1
		CCN1
		SLC7A5P1
		LCP1
		LAP3
		CU634019.7
		SHISA7
		SLC24A3
		TSPAN4
		PHB
		JDP2
		IFITM1
		CCDC78
		PLAUR
		BHLHE41
		DEPP1
		MYBPC2
		TMEM176B
		AMER1
		NPM1P39
		C6orf223
		DNAJC22
		TMEM86A
		CALML4
		RASL10B
		TEX19
		NPAS1
		ADAT2
		FAM86B1
		LRRC17
		C4A
		CITED1
		PRRT4
		ECM1
		IFIT2
		SMIM10
		SLC19A3
		NDUFA4L2
		TUFT1
		AC020915.5
		RGL3
		TNNI2
		HR
		MCHR1
		CRYM-AS1
		ITPRIPL1
		PCDHGA9
		JPH4
		MTAPP2
		TWNK
		EXOSC5
		IL12A
		JAG2
		NXPH4
		RNF207
		FAP
		GRAPL
		CYTL1
		AC068631.2
		HOOK2
		IFI30
		SOX8
		PCDHGB5
		RAPGEF3
		FBXO41
		THBS2
		TAS1R1
		NOL6
		HMGB1P1
		AC090360.1
		NPPC
		C4orf54
		RAD17
		INKA1
		OAF
		BTBD19
		ANGPTL2
		LY6E
		RIMS2
		IGFBP4
		NCAPGP1
		CHAC2
		CEBPB
		AC010531.1
		CISH
		OGDHL
		DUSP9
		AMD1
		AL442663.4
		RPRML
		FAM153A
		LYAR
		UFSP1
		BMS1P11
		FEV
		UNGP3
		GFY
		ORM1
		F2RL1
		KLHL30
		BCHE
		FOXD4L1
		F7
		MRPL34
		TLCD2
		PRDX4
		KNOP1P4
		AC079316.1
		CYP4A22
		AL591379.1
		RIC3
		DOK4
		ATF4P3
		PCDHGB4
		CARD9
		OAS1
		AC112229.1
		PCDHGA10
		TNFRSF1A
		CA9
		VAX1
		SLC29A3
		SOST
		SYNGR4
		CCDC85B
		PPIEL
		VEGFA
		EEF2K
		MYC
		SFXN3
		AL683842.1
		RPS7P3
		FP236241.2
		FXYD5
		LRFN1
		FZD5
		NUDT8
		LRRTM2
		RNF152
		MEOX2
		CCDC9B
		CHRFAM7A
		AC108463.1
		GAL3ST4
		CETP
		APOC2
		VSTM2A
		SLAMF7
		PRPH
		PEG3
		GDPD2
		EIF4BP6
		LRRC18
		HNRNPA1P6
		OMP
		NPIPB6
		GATA2
		GABRA5
		AL590132.1
		PLEKHF1
		BMS1P22
		PLP1
		AC003005.1
		PCBP2P1
		PMS2P9
		AC013268.1
		MYBBP1A
		PROCR
		NCR3LG1
		GNB3
		METTL1
		Z83844.3
		NUDT10
		PLIN4
		TCIM
		RPS14P4
		TIMP3
		RAC2
		RPP40
		HAGHL
		LRRC38
		BTN3A2
		BTBD17
		ZNF648
		SOD3
		AL109615.1
		PNKDP1
		AC112229.3
		TCEAL8
[truncated: 7,154 more rows]
