# Supplementary material for: Targeting SWI/SNF ATPases in H3.3K27M diffuse intrinsic pontine gliomas
Source: Proc Natl Acad Sci U S A. 2023 Apr 24;120(18):e2221175120. doi: 10.1073/pnas.2221175120 (PMC10161095; doi:10.1073/pnas.2221175120)
Supplement: Supplementary file 6 — Dataset S05 (XLSX) [file pnas.2221175120.sd05.xlsx]

## Sheet: Dataset S5_Fig_4A
Names	total	elements
Downregulated 161 + Human TF + Motif	1	FOXO1		Red = overlap in all three sets
Downregulated 161 + Human TF	4	ZHX3
		SOX13
		ZHX2
		ZNF436
Human TF + Motif	122	MEF2D
		EHF
		HOXD11
		RFX5
		ERG
		SOX4
		HOXA13
		NANOG
		ATOH1
		ISL1
		SMAD3
		ATF3
		FOXM1
		FOXA2
		MAFK
		ELF3
		MEF2A
		FOXD3
		STAT4
		IRF3
		E2F1
		ZNF467
		ATF1
		ZBTB18
		TCF12
		ATF7
		HOXB13
		NFIL3
		MAFA
		HLF
		GFI1B
		RUNX1
		HOXD13
		TCF4
		EGR1
		ETV2
		NFE2L2
		KLF6
		WT1
		LEF1
		SOX9
		PITX1
		TEAD2
		JUND
		MYF5
		MEIS1
		TCF21
		EGR2
		SOX3
		RFX1
		SOX10
		HOXA10
		ASCL2
		ETV4
		SOX17
		ELF4
		ELF1
		TGIF2
		NEUROD1
		FLI1
		MEF2B
		SMAD4
		SOX15
		BHLHA15
		ATF4
		PTF1A
		CTCF
		MAZ
		FOXA3
		GABPA
		BATF
		ELK4
		LHX1
		IRF4
		FOSL2
		ELK1
		HIC1
		OTX2
		LHX3
		HOXD10
		FOXA1
		PDX1
		JUNB
		FOXL2
		SPDEF
		ATF2
		GLIS3
		KLF5
		DLX3
		SP2
		FOXF1
		ETS1
		NEUROG2
		PAX8
		KLF14
		TBX20
		HOXA9
		RUNX2
		MAFB
		RFX6
		SOX6
		TWIST2
		BACH1
		GLI2
		TGIF1
		MYOG
		FOXP1
		E2F6
		HOXA11
		SP5
		FOXO3
		ASCL1
		LHX2
		ETV1
		BACH2
		OLIG2
		E2F3
		MAFF
		SOX2
		RFX2
		MEF2C
		MYB
Human TF Only	1512	CREB3L1
		FEZF1
		BARHL2
		PAX7
		ZFP92
		E2F8
		PKNOX2
		ZNF416
		ZNF225
		ATF6B
		ZNF485
		ZNF554
		ZNF684
		SPIB
		HIVEP1
		DMRT1
		ZNF492
		PBX4
		TLX3
		SOX7
		ZNF799
		AHDC1
		ZNF785
		SALL1
		ZSCAN18
		ZNF837
		ZNF646
		ZNF572
		LCORL
		PRDM14
		NFE2
		HOMEZ
		MBNL2
		FOXD4L3
		ZNF189
		NKX2-5
		MITF
		ZNF385D
		HIC2
		TBX10
		ZBTB12
		ZNF783
		MSC
		ZNF85
		POU4F2
		ZNF473
		TFDP3
		ZNF446
		ZSCAN9
		ZFP28
		ZEB1
		PROP1
		ZBED3
		RHOXF1
		HOXC13
		ZNF131
		SP140L
		TFDP2
		ZBTB34
		HMG20B
		FOXQ1
		KLF11
		ZNF764
		USF2
		ZNF843
		ARID3C
		ESX1
		ZNF852
		ASCL3
		IRF1
		ZNF248
		TET3
		ZNF208
		ZSCAN5A
		ZNF576
		MAX
		HOXA1
		ZNF230
		ZNF181
		NR4A2
		IKZF5
		PAX4
		TEAD1
		NFIA
		NR2F1
		ZNF718
		ZNF347
		HES5
		TSC22D1
		ZFP3
		LBX1
		ZNF182
		HMX1
		LEUTX
		FOXR2
		KCNIP3
		ZNF219
		IRX5
		TIGD6
		ZNF48
		ZNF510
		ZNF500
		ZSCAN30
		ZNF66
		ZNF506
		RUNX3
		MECP2
		ZNF202
		AC092835.1
		SOX21
		ZNF454
		NFATC4
		RXRA
		POU3F4
		POU3F1
		ZNF623
		YBX2
		LIN54
		NR1H3
		ZNF277
		ZNF704
		CREB3L3
		ZIC2
		FOXK2
		FEV
		ZNF879
		PHF20
		NFATC1
		SP6
		HES1
		ZNF197
		PRDM9
		MEOX1
		ZFP14
		DACH1
		SIX5
		ZNF212
		FIGLA
		ZNF83
		PRDM2
		ZNF274
		TBX5
		SCX
		FOXP3
		SMYD3
		ZNF669
		ZBTB22
		ZNF581
		THAP10
		DLX2
		ZNF529
		POU1F1
		ZNF513
		ZNF397
		DUX4
		THAP11
		ZNF43
		FOXJ1
		FOXE1
		ZNF345
		ZNF148
		THYN1
		KLF16
		ZNF141
		ZBTB38
		IKZF1
		HIF3A
		ALX1
		ZNF257
		ZNF749
		RBPJ
		FLYWCH1
		ZBTB48
		ZNF385B
		NPAS1
		ZNF280C
		GATA6
		ZNF556
		ZFP37
		NR2E3
		AIRE
		ZNF484
		ZNF154
		ZNF598
		PIN1
		NEUROG3
		ARNT
		LCOR
		FOXI2
		ZNF596
		PRDM16
		POU2AF1
		ZNF648
		FOXC1
		ZNF232
		ZNF574
		DMRT3
		THAP12
		TFCP2L1
		WIZ
		MXD4
		REST
		ZNF25
		ATOH8
		ASCL5
		RFX3
		ZSCAN16
		ZNF8
		SETDB1
		VAX2
		NFE4
		MEIS2
		DBX2
		FOXD4L1
		NFKB2
		ZNF75A
		ZNF175
		HESX1
		CAMTA1
		TEAD3
		ARID3A
		NKX6-1
		ZNF239
		SPZ1
		SON
		TLX2
		ZNF605
		ZNF284
		ZNF117
		NKRF
		ZNF692
		PCGF6
		ZNF41
		HMGN3
		ZNF35
		AC023509.3
		EMX2
		ZNF534
		ZSCAN4
		PAX9
		THRB
		ZNF665
		ZNF836
		EN1
		BARX2
		ANHX
		ZSCAN5C
		ZNF774
		ZBTB2
		ZNF331
		ZBTB11
		TBX2
		ZIM2
		ZFP69B
		RAG1
		BORCS8-MEF2B
		HSF2
		ZNF24
		CXXC1
		GCM2
		ZNF334
		ESRRA
		ZSCAN32
		ZSCAN26
		FOXB1
		HOXB3
		THAP1
		NR0B1
		ZNF547
		ZNF81
		SMAD9
		ZNF716
		GATAD2A
		ZNF687
		ZBED1
		CPEB1
		ZNF670
		ZNF311
		ZNF395
		ETS2
		ZNF707
		ZNF318
		ZNF728
		ZNF609
		ZNF552
		KDM2A
		IKZF3
		NACC2
		ZNF382
		ZNF549
		GTF3A
		HES7
		ARID5B
		THAP8
		ZNF721
		GLIS2
		POU4F1
		POU6F1
		RHOXF2B
		CDX2
		ZNF641
		PPARG
		MYNN
		AEBP2
		TFAP2B
		ZNF625
		IRF6
		PRDM4
		ISL2
		AKNA
		SKOR2
		ZNF79
		ZNF70
		LHX5
		ZNF655
		RARB
		TP73
		ZNF320
		ZNF227
		ZBTB20
		ZNF639
		CENPX
		MYBL2
		ZNF407
		OSR2
		HOXD4
		ALX3
		ZNF765
		ZNF527
		DUX1
		ZNF771
		NR2C2
		FOXO6
		PHF1
		STAT5A
		ZNF441
		TSHZ2
		POGK
		ZNF432
		ZNF366
		ZNF138
		ZNF543
		ZNF350
		ESRRG
		SIX3
		OTX1
		ZNF540
		HOXA3
		NFYA
		ZNF410
		GRHL2
		DLX4
		GFI1
		ZIC4
		MSX2
		GATA1
		FOXJ2
		PBX1
		ZNF566
		ZNF425
		AHR
		PHOX2B
		ZNF343
		MYT1
		ZNF711
		ASH1L
		E4F1
		ZNF7
		CC2D1A
		IRX3
		PLAGL1
		ZNF583
		ARID5A
		NR2E1
		BATF3
		ZBTB43
		ZNF672
		TIGD1
		ZNF778
		MTF1
		NRF1
		ZNF275
		NR5A1
		NR3C1
		NR1I3
		KLF4
		PRRX1
		DLX6
		MYOD1
		ZSCAN10
		ZNF747
		PRDM12
		ZNF805
		SEBOX
		ARNTL2
		ZNF595
		TERB1
		BHLHE22
		YY1
		ZNF92
		ZNF80
		ZNF667
		TFEC
		PROX1
		GPBP1L1
		NFYC
		KIN
		TBX21
		ZFP41
		ZNF585B
		ZNF709
		ZNF891
		ZNF502
		AHRR
		ZNF679
		NCOA3
		SNAI1
		ZNF146
		ZNF20
		PITX2
		HOXB5
		ZNF487
		ARGFX
		ZNF324
		ZFPM2
		RORB
		SIM1
		SNAPC4
		SATB2
		POU5F2
		HMX2
		ZFHX4
		CEBPD
		ZNF107
		ZNF236
		SOX30
		FOXL1
		HOXB8
		ZNF568
		ZXDA
		LIN28B
		ZNF417
		ZNF76
		CHAMP1
		ZIC1
		ZNF354C
		SOX12
		GRHL1
		ZNF281
		ZNF587B
		ZBTB45
		NHLH2
		FOXD4L6
		ZNF419
		TIGD2
		NKX1-1
		ZNF384
		ZNF516
		ZNF254
		PAX1
		KLF2
		CGGBP1
		ZNF649
		SIX2
		ZBTB16
		TFE3
		ZNF511
		ZNF586
		CCDC169-SOHLH2
		PHOX2A
		ZFPM1
		ZNF726
		ZNF221
		IRF7
		ZNF705E
		AC008770.3
		ZNF827
		ZNF518B
		ZGLP1
		HSFY2
		PHF19
		ZNF439
		HAND2
		NKX2-8
		TSHZ1
		ZNF518A
		ZNF264
		NR1H2
		CREB3
		TERF2
		ETV7
		C11orf95
		CENPS
		STAT3
		DBX1
		TFAP2D
		ZNF792
		MSGN1
		MBD4
		ZNF414
		ZFP30
		MYCL
		MSANTD3
		GLI1
		HBP1
		ZNF578
		HOXC5
		JRK
		ZNF177
		ZNF442
		ZNF157
		ZNF234
		ZSCAN29
		ZNF710
		TLX1
		ZNF627
		HSF4
		VAX1
		ZNF296
		FOXR1
		ZNF124
		EBF3
		NPAS4
		INSM2
		DMRTA1
		ZNF614
		SPEN
		ZNF561
		HOXA5
		SCRT2
		IRX1
		ZNF362
		GCM1
		TCFL5
		ZNF781
		ZNF217
		PRDM6
		ZNF524
		LHX8
		FOXN2
		ZBTB26
		TBX1
		SAFB2
		EBF1
		ZNF468
		SALL2
		ZNF644
		ZNF546
		THAP5
		ZNF101
		HNF4G
		ATF5
		NKX6-3
		ZNF740
		ZFP90
		CENPBD1
		ZNF136
		ZSCAN12
		ZNF497
		E2F4
		TAL2
		ZBTB7A
		ESR1
		KLF12
		ZNF565
		NR6A1
		PKNOX1
		OLIG1
		NFAT5
		ZNF790
		CENPA
		TCF15
		OLIG3
		OTP
		CEBPZ
		ZNF479
		MTERF4
		GRHL3
		ZNF750
		ZNF134
		ZBTB47
		PCGF2
		ZNF681
		DMTF1
		HMBOX1
		MTERF1
		NFATC3
		FOXN4
		OVOL2
		KMT2B
		ZNF514
		ZNF551
		ZKSCAN1
		ESRRB
		NR1D2
		ZFHX2
		ZNF599
		ZNF705A
		PRDM13
		ZKSCAN4
		BSX
		E2F5
		ZNF630
		ZNF677
		ZNF536
		ZNF354A
		CTCFL
		BCL6
		ZNF480
		TBP
		SREBF2
		STAT6
		CSRNP1
		ZNF195
		DRGX
		TRERF1
		CREBZF
		SETBP1
		CXXC5
		DMBX1
		ZNF653
		L3MBTL4
		ZBTB41
		ZXDC
		AHCTF1
		ZBTB7C
		MSANTD1
		GLI3
		ZNF780B
		EOMES
		ZIC3
		PAX2
		ZNF713
		NFIC
		ZNF787
		ZNF530
		MYC
		ZBED6
		ZNF18
		NR4A3
		FERD3L
		RFX8
		ZNF223
		MEIS3
		BCL11B
		FOXE3
		LMX1A
		EVX1
		ZNF444
		TCF24
		JAZF1
		ZNF724
		ZNF621
		ZBTB39
		POU3F2
		DPRX
		SPIC
		CUX2
		KLF9
		SP9
		ZFP1
		HOXA7
		E2F7
		NKX2-1
		HOXD1
		GBX2
		ZFP82
		ARID2
		HSFX2
		THAP3
		SP4
		FOXD4L4
		POU2F2
		ZBTB4
		MBD2
		EGR3
		ZNF292
		ZNF184
		TBX15
		ZNF829
		ARNTL
		ZNF813
		ZNF696
		ZNF267
		ZBTB6
		FBXL19
		ZNF74
		ZSCAN1
		ZNF611
		STAT1
		ZNF3
		DOT1L
		ZNF521
		CBX2
		ZBTB8A
		ZNF90
		HES3
		PBX3
		RBPJL
		ZNF260
		ZNF761
		ZNF629
		SNAI3
		CREB3L4
		ZNF75D
		TBPL2
		ONECUT3
		CSRNP3
		ZNF335
		CREM
		GLMP
		PRRX2
		GMEB2
		TEF
		FOXK1
		ZIK1
		DMRTA2
		HMGA2
		NR2F2
		ZNF846
		TOPORS
		ZBTB24
		EMX1
		PRDM1
		ZNF558
		GPBP1
		TEAD4
		ZNF215
		BBX
		CREBL2
		ZBTB14
		ZNF287
		CREB5
		ZNF316
		FOXG1
		BNC1
		FAM200B
		ZNF831
		ZNF608
		ZNF429
		ZNF33B
		TPRX1
		ZNF461
		ZNF165
		GZF1
		ZNF618
		ZFX
		VDR
		CLOCK
		PPARD
		MLX
		ZNF333
		THAP2
		YBX1
		ZNF727
		DACH2
		ZNF213
		NANOGNB
		ZNF548
		ZNF695
		NANOGP8
		NR3C2
		NPAS2
		ZNF577
		MTF2
		MYBL1
		HOXB1
		CREB3L2
		ZNF45
		TIGD7
		ZNF676
		FOXP4
		ZNF329
		ZNF610
		GLIS1
		ZBTB42
		EGR4
		HES2
		FOXD2
		ZBTB37
		SP7
		KLF1
		RXRG
		BHLHA9
		ZNF140
		ZNF775
		DBP
		ZNF664
		VEZF1
		PRDM8
		SRCAP
		KDM5B
		ZFP62
		ZNF563
		TCF7L1
		THAP4
		ZNF84
		HOXD8
		ZNF394
		HNF1A
		DPF3
		CHCHD3
		ZNF701
		FOXP2
		ZNF835
		TGIF2LY
		RARA
		ZNF155
		IKZF2
		ZNF528
		MIXL1
		DUX3
		GSC
		ZNF174
		ZNF114
		ZNF44
		UNCX
		ZNF385C
		BATF2
		ZNF555
		FOXJ3
		TBX4
		ZNF580
		ZIC5
		SIX6
		ZNF276
		RBCK1
		PPARA
		GATA3
		RORA
		ZNF365
		CRX
		ARX
		EBF4
		IRX6
		HHEX
		ZNF597
		ZNF512
		ONECUT1
		INSM1
		ZNF493
		FOXC2
		HDX
		ZNF619
		ZNF582
		ZNF717
		ZNF732
		ZFP91
		KLF7
		ZNF428
		NME2
		FOXN3
		SP100
		NEUROD2
		SP110
		ZNF491
		HIVEP2
		IRX4
		MYRF
		ZNF705D
		BPTF
		ETV3
		ZNF229
		HOXA2
		GSX2
		FOXO4
		HOXD12
		KLF8
		DNMT1
		ZNF430
		NKX2-3
		SOX5
		ZNF571
		ZNF16
		ZNF283
		ZNF354B
		ZNF793
		NFIX
		ASCL4
		ZNF691
		ZNF699
		PAX6
		MYSM1
		SPI1
		T
		NFIB
		MBD6
		HELT
		POU4F3
		ZNF23
		HOXB4
		PREB
		LHX4
		RREB1
		HOXC12
		ZSCAN5B
		ZNF808
		ZC3H8
		ZMAT1
		NRL
		SP1
		ZSCAN2
		TFDP1
		RAX2
		ZNF285
		ZBTB33
		ZNF268
		MGA
		ZBTB1
		ZNF706
		MXI1
		TFAP4
		SKOR1
		CIC
		DZIP1
		ZNF317
		LBX2
		NKX3-1
		ZNF132
		HOXC9
		HES6
		ZNF451
		NR4A1
		ZNF10
		USF3
		TIGD4
		PURA
		ZNF763
		TBPL1
		ZSCAN21
		NOTO
		ZNF786
		ZKSCAN8
		GTF2IRD2B
		CREB1
		HAND1
		ZNF844
		HOXC4
		SMAD1
		GSX1
		ZNF322
		DDIT3
		CDX4
		MYT1L
		ZNF286A
		ZNF766
		OSR1
		ZNF302
		ZNF878
		TBR1
		REXO4
		FOS
		PLAG1
		ZNF226
		ZNF142
		ZNF69
		ZNF773
		RBSN
		GTF2IRD2
		THAP7
		ZKSCAN5
		BAZ2B
		ZNF624
		SOHLH2
		TSHZ3
		ZNF300
		POU6F2
		ZNF211
		ZNF777
		ZBTB21
		ZNF449
		BAZ2A
		XPA
		NFE2L3
		ZNF408
		ZBTB9
		HOXC10
		MEOX2
		ZNF841
		ZBED9
		STAT5B
		ZNF526
		ZSCAN25
		IRF5
		RHOXF2
		HMG20A
		ZNF501
		SKI
		TFAP2C
		TET2
		ZNF544
		MSX1
		CCDC17
		PLSCR1
		ZNF71
		ZNF460
		SP140
		MYF6
		KLF17
		VENTX
		ZNF880
		ZNF346
		ZNF784
		ZNF14
		NR5A2
		MYRFL
		ZNF541
		ZNF426
		SOX8
		PURG
		FOXI1
		ZNF589
		GSC2
		ZNF865
		SIX4
		TAL1
		ZNF674
		CEBPG
		LHX6
		SNAPC5
		PATZ1
		AEBP1
		PRDM10
		ZNF584
		ZNF433
		TTF1
		EBF2
		IRX2
		DLX5
		PLAGL2
		ZNF367
		DPF1
		ZNF256
		TBX3
		ALX4
		NFE2L1
		FOXS1
		ZNF423
		LTF
		ZNF319
		ZNF483
		BARHL1
		FOXI3
		ZNF121
		IKZF4
		GLYR1
		MYCN
		CASZ1
		ZNF573
		TBX18
		GATA5
		GTF2B
		NKX6-2
		NCOA1
		HOXB6
		NAIF1
		FOXB2
		SETDB2
		DMRT2
		MXD3
		HNF4A
		ZNF705G
		ZNF616
		TBX19
		RAX
		DNTTIP1
		SOX14
		RELA
		HIF1A
		KCMF1
		ZNF735
		ZNF415
		ZNF705B
		HOXA4
		ELF2
		FEZF2
		ZBTB10
		BHLHE40
		ZNF585A
		LYL1
		ZNF729
		ZNF853
		ZNF34
		ZNF569
		ZNF160
		BARX1
		MZF1
		ZNF688
		VSX1
		ZFP2
		ZNF280B
		HSF1
		DR1
		NFATC2
		ZNF273
		EN2
		KMT2A
		MESP1
		ZEB2
		HEY1
		XBP1
		ZBED4
		CEBPA
		NKX2-4
		ZNF606
		TFAP2A
		NEUROD4
		ZNF180
		IRF2
		USF1
		PGR
		ERF
		SOX1
		ZNF804B
		ZNF99
		ZNF205
		ZNF507
		NR1H4
		ZNF474
		PA2G4
		ZNF169
		ZNF26
		NR2F6
		ZBTB8B
		SALL4
		NKX1-2
		PRMT3
		ZNF730
		ZNF396
		ZNF708
		ARID3B
		ISX
		MECOM
		E2F2
		THRA
		HKR1
		ZSCAN31
		CAMTA2
		SNAPC2
		ZFP64
		ZNF100
		PEG3
		ZNF559
		ZNF143
		HOXD3
		ATF6
		ZNF263
		ZNF626
		SP3
		HSFY1
		AKAP8L
		ZNF532
		TCF3
		ZNF517
		ZNF772
		NR2C1
		NEUROG1
		ZNF470
		ZNF587
		POU2F3
		RARG
		STAT2
		TGIF2LX
		ZNF594
		TP53
		REL
		MAFG
		MNT
		ZNF560
		ZSCAN23
		ZNF628
		ZNF438
		ZNF564
		DEAF1
		PURB
		FIZ1
		ZNF525
		PRDM5
		RELB
		ZNF700
		HNF1B
		ZNF680
		NFX1
		ZNF782
		ZNF93
		MBD3
		ZNF337
		DMRTC2
		ZNF512B
		FOXN1
		ZNF607
		ZNF615
		DRAP1
		ZNF496
		ZNF768
		GTF2I
		ZNF469
		SOHLH1
		ZNF32
		NEUROD6
		ZNF550
		ZNF575
		MTERF3
		SLC2A4RG
		ZNF98
		KLF15
		ZNF746
		TCF7L2
		HEY2
		ZNF431
		ETV5
		ETV3L
		VSX2
		ELF5
		ZNF830
		HOXB9
		ZNF567
		ZNF660
		ZNF800
		CENPB
		ZNF286B
		NCOA2
		SIM2
		GATA2
		FAM170A
		HMX3
		ZNF443
		ZNF462
		ZNF488
		HOXC11
		MAF
		ZBED2
		TET1
		SGSM2
		ZNF668
		DMRTB1
		HINFP
		TCF20
		ZNF737
		FOXH1
		MYPOP
		CXXC4
		NFYB
		ZFHX3
		RORC
		AKAP8
		MXD1
		ZNF135
		PAX3
		PITX3
		POU5F1
		ZNF888
		CUX1
		TFEB
		ZNF77
		YBX3
		NFXL1
		ZNF620
		LMX1B
		L3MBTL3
		ZIM3
		PROX2
		PRR12
		MLXIPL
		SHOX
		ZNF28
		ZHX1
		NFKB1
		IRF8
		ZNF654
		ZNF253
		FOXD4L5
		FOSB
		ZNF671
		NKX2-6
		SOX11
		SIX1
		ZBTB44
		HIVEP3
		ARHGAP35
		BCL6B
		ZNF736
		ZMAT4
		ZKSCAN3
		KDM2B
		CARF
		OVOL1
		NHLH1
		TBX22
		ZNF789
		SP8
		GTF2IRD1
		TCF23
		NOBOX
		UBP1
		ZNF791
		ADNP
		ZNF19
		ZNF613
		TIGD3
		ZNF714
		HOXC8
		ZNF222
		SCRT1
		ZNF282
		ZFP69
		PRDM15
		FOXD1
		ZNF418
		BRF2
		ZNF404
		ZNF689
		SKIL
		BCL11A
		MKX
		TCF7
		ZNF814
		RFX4
		TFCP2
		FOXD4
		CPXCR1
		ZBTB3
		ZNF570
		ZNF490
		SHOX2
		ZNF2
		ZBTB7B
		DUXA
		ZNF326
		ZNF821
		ZNF207
		ZNF30
		KLF13
		HSF5
		HOXA6
		ZNF770
		ZNF662
		ZNF823
		TERF1
		ZNF592
		SREBF1
		ZNF579
		SCMH1
		HOXD9
		ZNF37A
		ZZZ3
		ZNF112
		ZNF385A
		FOXF2
		ZNF703
		NR1I2
		EPAS1
		ZNF266
		CDC5L
		HOXC6
		ZNF250
		ZNF860
		HES4
		ZNF91
		KLF10
		POU3F3
		ZBTB5
		ZNF12
		JDP2
		POU2F1
		NKX2-2
		ELK3
		ZNF233
		ZNF804A
		ZXDB
		ZNF324B
		ADNP2
		LIN28A
		DLX1
		ETV6
		ZNF391
		RFX7
		SALL3
		CSRNP2
		NKX3-2
		ZBTB25
		CEBPB
		TBX6
		GATAD2B
		ZNF398
		ZSCAN20
		TRPS1
		HMGA1
		BNC2
		THAP6
		ZNF341
		ZSCAN22
		HOXB7
		JUN
		IRF9
		TRAFD1
		ONECUT2
		ATOH7
		AC138696.1
		ZKSCAN7
		ZNF57
		HSFX1
		ZNF557
		ZFY
		AR
		CENPT
		ZBTB49
		SNAI2
		ZNF845
		ZGPAT
		BHLHE23
		HOXB2
		ZFP42
		ZFP57
		ZNF133
		ESR2
		CEBPE
		ZNF486
		ZUFSP
		GLI4
		MESP2
		BHLHE41
		ZNF683
		ZNF280A
		ZKSCAN2
		ZNF33A
		ZNF675
		TIGD5
		ZBTB46
		ZBTB32
		ZNF214
		HEYL
		TWIST1
		YY2
		PAX5
		LHX9
		MSANTD4
		ZNF682
		ZNF883
		JRKL
		TMF1
		GMEB1
		ZNF658
		ZNF816
		PBX2
		EEA1
		SCML4
		KAT7
		NPAS3
		ZNF697
		FOSL1
		ZNF776
		RBAK
		ZNF562
		ZNF600
		SRF
		SOX18
		ZNF503
		ZNF678
		NR1D1
		ZNF235
		MTERF2
		MBD1
		REPIN1
		ATMIN
		SATB1
		ZNF420
		EVX2
		ZNF850
		THAP9
		ZNF383
		TP63
		ZBTB40
		POU5F1B
		GATA4
		MNX1
		ZNF358
		ZNF17
		ZNF251
		ZNF440
		ZNF280D
		SMAD5
		ZFAT
		PHF21A
		TFAP2E
		OVOL3
		ZNF645
		HLX
		ZNF445
		ZNF22
		ZBTB17
		ZBED5
		CDX1
		ST18
		GBX1
		ZNF200
		SAFB
		ZNF780A
		ZNF471
		ZNF788
		ZNF224
		ANKZF1
		ZNF519
		ZNF652
		ZNF304
		L3MBTL1
		ARNT2
		SRY
		RLF
		KLF3
		MLXIP
		RXRB
Downregulated 161 Only	156	FAM219A
		TACC2
		TKT
		PFKP
		MYO1B
		CSPG4
		ANXA1
		RLBP1
		NID1
		MSN
		SLC39A14
		EFNB1
		EPHA2
		MACROD1
		FBN2
		TAGLN2
		RFTN1
		DYSF
		GYPC
		BOP1
		CRYAB
		SLC6A6
		MYH9
		PDZRN3
		BCAM
		CDC42EP3
		RAI14
		ARHGEF2
		RASSF5
		NRP2
		AFAP1L1
		PALM2
		AGT
		CORO2B
		SLC1A5
		PRKCD
		UBE2L6
		PCSK6
		MSI1
		NEK6
		ECE1
		MTHFD1
		FABP3
		SLC27A1
		CAMKK1
		ANXA6
		CSK
		CSRP1
		NDRG2
		MYOF
		INF2
		NGFR
		FYN
		PLA2G4A
		LGALS3BP
		PHC2
		ARHGAP25
		DDAH2
		GLIPR2
		NAV2
		SIPA1L1
		HK1
		IGFBP2
		FLNB
		ATP1B2
		S100B
		TPPP3
		PODXL
		TNS1
		EPHB3
		CD9
		BCAR3
		PARVB
		SCARB1
		ARAP3
		S100A16
		SLC9A3R2
		SLC7A8
		CA12
		GRAMD1A
		LIMK2
		LSS
		BIN1
		ADGRG1
		RIN1
		STX3
		SLCO4A1
		INPP5F
		ENG
		ARHGAP31
		ACSS1
		OBSL1
		UBASH3B
		GRB10
		PKIG
		COTL1
		SERPINH1
		PCDH1
		MGLL
		OCIAD2
		ATP1A2
		SERINC5
		NGEF
		S100A4
		PLCB1
		SLC7A5
		NLN
		MYLK
		MAPKAPK3
		TSPO
		ACSBG1
		LGALS3
		RHOB
		ENDOD1
		TNKS1BP1
		EHD4
		CAV1
		NAV1
		MTHFD1L
		PC
		STRA6
		BZW2
		POP1
		CAPN5
		PLEKHA2
		ENO1
		TTYH1
		ARG2
		SLC1A3
		GAS7
		RPS6KA1
		SLC7A1
		ITGA9
		NDRG4
		SLC35F2
		CCND2
		SPRY4
		NES
		GPM6B
		PREX1
		NHSL2
		PPP1R14C
		SNTB1
		SPARC
		LMNA
		BCAT1
		MAGED2
		TESC
		EPHB2
		FLNA
		NOTCH1
		PINX1
		SELENBP1
		ITGB5
		PIPOX
		PLOD1
Motif Only	59	CEBP:AP1
		ZFP281
		TCFCP2L1
		OCT2(POU)
		STAT3+IL21
		RFX
		NFY
		CRE
		AP-1
		ETS1-DISTAL
		AMYB
		EWS:ERG-FUSION
		UNKNOWN
		NF1:FOXA1
		FOX:EBOX
		PR
		TATA-BOX
		REST-NRSF
		HEB
		C-JUN-CRE
		RUNX-AML
		NF1
		NF-E2
		ARNT:AHR
		EWS:FLI1-FUSION
		ETS:RUNX
		MYOD
		OCT6(POU)
		OCT4-SOX2-TCF-NANOG
		AR-HALFSITE
		BRN2
		LXH9
		EBF
		SMAD2
		OCT11(POU)
		NFAT
		CARG
		NF1-HALFSITE
		BMYB
		NKX3.1
		CHOP
		FRA1
		NKX6.1
		X-BOX
		RUNX
		BORIS
		ETS
		NRF2
		SCL
		OCT4(POU)
		FRA2
		JUN-AP1
		BRN1
		AP4
		TLX?
		ZNF652/HEPG2-ZNF652.FLAG-CHIP-SEQ
		PIT1
		RBPJ:EBOX
		BZIP:IRF
